# Supplementary material for: Methyl (E)-2-[(2-nitro­phen­oxy)meth­yl]-3-phenyl­acrylate
Source: Acta Crystallogr Sect E Struct Rep Online. 2012 May 16;68(Pt 6):o1748. doi: 10.1107/S1600536812021009 (PMC3379335; doi:10.1107/S1600536812021009)
Supplement: Supplementary file 1 [file e-68-o1748-sup1.cif]

##############################################################################
#                                                                            #
# This CIF contains the data in a paper accepted for publication in          #
# Acta Crystallographica Section E. It conforms to the requirements of       #
# Notes for Authors for Acta Crystallographica Section E, and has been       #
# peer reviewed under the auspices of the IUCr Commission on Journals.       #
#                                                                            #
# Full details of the Crystallographic Information File format               #
# are given in the paper "The Crystallographic Information File (CIF):       #
# a New Standard Archive File for Crystallography" by S. R. Hall, F. H.      #
# Allen and I. D. Brown [Acta Cryst. (1991), A47, 655-685].                  #
#                                                                            #
# The current version of the core CIF dictionary is obtainable from          #
# ftp://ftp.iucr.org/pub/cif_core.dic.                                       #
#                                                                            #
# Software is freely available for graphical display of the structure(s)     #
# in this CIF. For information consult the CIF software page                 #
# http://www.iucr.org/resources/cif/software.                                #
#                                                                            #
# This file may be used for bona fide research purposes within the           #
# scientific community so long as proper attribution is given to the journal # 
# article from which it was obtained.                                        #
#                                                                            #
##############################################################################
data_I
_audit_creation_method     SHELXL-97
_chemical_name_systematic
;
Methyl (<i>E</i>)-2-[(2-nitrophenoxy)methyl]-3-phenylacrylate
;
_chemical_name_common     ?
_chemical_formula_moiety     'C17 H15 N O5'
_chemical_formula_sum     'C17 H15 N O5'
_chemical_formula_iupac     'C17 H15 N O5'
_chemical_formula_weight     313.30
_chemical_melting_point     ?
_symmetry_cell_setting     monoclinic
_symmetry_space_group_name_H-M     'C 2/c'
_symmetry_space_group_name_Hall     '-C 2yc'
loop_
    _symmetry_equiv_pos_as_xyz
    'x, y, z'
    '-x, y, -z+1/2'
    'x+1/2, y+1/2, z'
    '-x+1/2, y+1/2, -z+1/2'
    '-x, -y, -z'
    'x, -y, z-1/2'
    '-x+1/2, -y+1/2, -z'
    'x+1/2, -y+1/2, z-1/2'
_cell_length_a     24.0511(10)
_cell_length_b     7.8521(3)
_cell_length_c     19.7403(9)
_cell_angle_alpha     90.00
_cell_angle_beta     121.661(3)
_cell_angle_gamma     90.00
_cell_volume     3173.1(2)
_cell_formula_units_Z     8
_cell_measurement_reflns_used     3695
_cell_measurement_theta_min     2.2
_cell_measurement_theta_max     27.7
_cell_measurement_temperature     293
_exptl_crystal_description     block
_exptl_crystal_colour     colourless
_exptl_crystal_size_max     0.30
_exptl_crystal_size_mid     0.20
_exptl_crystal_size_min     0.20
_exptl_crystal_density_diffrn     1.312
_exptl_crystal_density_meas     ?
_exptl_crystal_density_method     'not measured'
_exptl_crystal_F_000     1312
_exptl_absorpt_coefficient_mu     0.098
_exptl_absorpt_correction_type     multi-scan
_exptl_absorpt_process_details     '(SADABS; Bruker, 2008)'
_exptl_absorpt_correction_T_min     0.9713
_exptl_absorpt_correction_T_max     0.9808
_exptl_special_details
;
;
_diffrn_ambient_temperature     293
_diffrn_radiation_type     MoK\a
_diffrn_radiation_wavelength     0.71073
_diffrn_radiation_source     'fine-focus sealed tube'
_diffrn_radiation_monochromator     graphite
_diffrn_measurement_device_type     'Bruker SMART APEXII area-detector'
_diffrn_measurement_method     '\w and \f scans'
_diffrn_detector_area_resol_mean     ?
_diffrn_reflns_number     32853
_diffrn_reflns_av_R_equivalents     0.0306
_diffrn_reflns_av_sigmaI/netI     0.0187
_diffrn_reflns_theta_min     2.18
_diffrn_reflns_theta_max     27.67
_diffrn_reflns_theta_full     27.67
_diffrn_measured_fraction_theta_max     0.997
_diffrn_measured_fraction_theta_full     0.997
_diffrn_reflns_limit_h_min     -31
_diffrn_reflns_limit_h_max     31
_diffrn_reflns_limit_k_min     -10
_diffrn_reflns_limit_k_max     10
_diffrn_reflns_limit_l_min     -25
_diffrn_reflns_limit_l_max     25
_diffrn_standards_number     0
_diffrn_standards_interval_count     ?
_diffrn_standards_interval_time     ?
_diffrn_standards_decay_%     ?
_refine_special_details
;
Refinement of <i>F</i>^2^ against ALL reflections. The weighted <i>R</i>-factor
<i>wR</i> and goodness of fit <i>S</i> are based on <i>F</i>^2^, conventional
<i>R</i>-factors <i>R</i> are based on <i>F</i>, with <i>F</i> set to zero for
negative <i>F</i>^2^. The threshold expression of <i>F</i>^2^ >
\s(<i>F</i>^2^) is used only for calculating <i>R</i>-factors(gt) <i>etc</i>.
and is not relevant to the choice of reflections for refinement.
<i>R</i>-factors based on <i>F</i>^2^ are statistically about twice as large
as those based on <i>F</i>, and <i>R</i>- factors based on ALL data will be
even larger.
;
_reflns_number_total     3695
_reflns_number_gt     2356
_reflns_threshold_expression     I>2sigma(I)
_refine_ls_structure_factor_coef     Fsqd
_refine_ls_matrix_type     full
_refine_ls_R_factor_all     0.0849
_refine_ls_R_factor_gt     0.0521
_refine_ls_wR_factor_gt     0.1219
_refine_ls_wR_factor_ref     0.1452
_refine_ls_goodness_of_fit_ref     1.116
_refine_ls_restrained_S_all     1.116
_refine_ls_number_reflns     3695
_refine_ls_number_parameters     212
_refine_ls_number_restraints     0
_refine_ls_hydrogen_treatment     constr
_refine_ls_weighting_scheme     calc
_refine_ls_weighting_details
         'calc w=1/[\s^2^(Fo^2^)+(0.0548P)^2^+1.2534P] where P=(Fo^2^+2Fc^2^)/3'
_atom_sites_solution_hydrogens     geom
_atom_sites_solution_primary     direct
_atom_sites_solution_secondary     difmap
_refine_ls_shift/su_max     0.008
_refine_ls_shift/su_mean     0.001
_refine_diff_density_max     0.179
_refine_diff_density_min     -0.231
_refine_ls_extinction_method     none
_refine_ls_extinction_coef     ?
loop_
    _atom_type_symbol
    _atom_type_description
    _atom_type_scat_dispersion_real
    _atom_type_scat_dispersion_imag
    _atom_type_scat_source
    'C' 'C' 0.0033 0.0016
                         'International Tables Vol C Tables 4.2.6.8 and 6.1.1.4'
    'H' 'H' 0.0000 0.0000
                         'International Tables Vol C Tables 4.2.6.8 and 6.1.1.4'
    'O' 'O' 0.0106 0.0060
                         'International Tables Vol C Tables 4.2.6.8 and 6.1.1.4'
    'N' 'N' 0.0061 0.0033
                         'International Tables Vol C Tables 4.2.6.8 and 6.1.1.4'
_computing_data_collection     'APEX2 (Bruker, 2008)'
_computing_cell_refinement     'SAINT (Bruker, 2008)'
_computing_data_reduction     'SAINT (Bruker, 2008)'
_computing_structure_solution     'SHELXS97 (Sheldrick, 2008)'
_computing_structure_refinement     'SHELXL97 (Sheldrick, 2008)'
_computing_molecular_graphics     'ORTEP-3 (Farrugia, 1997)'
_computing_publication_material
                               'PLATON (Spek, 2009) and publCIF (Westrip, 2010)'
loop_
    _atom_site_type_symbol
    _atom_site_label
    _atom_site_fract_x
    _atom_site_fract_y
    _atom_site_fract_z
    _atom_site_U_iso_or_equiv
    _atom_site_adp_type
    _atom_site_calc_flag
    _atom_site_refinement_flags
    _atom_site_occupancy
    _atom_site_symmetry_multiplicity
    _atom_site_disorder_assembly
    _atom_site_disorder_group
    C C1 0.04775(8) 0.71127(19) -0.03978(10) 0.0530(4) Uani d . 1 1 . .
    C C2 -0.00796(9) 0.7393(2) -0.11206(11) 0.0646(5) Uani d . 1 1 . .
    H H2 -0.0326 0.6479 -0.1435 0.078 Uiso calc R 1 1 . .
    C C3 -0.02733(9) 0.9032(2) -0.13791(12) 0.0722(5) Uani d . 1 1 . .
    H H3 -0.0652 0.9239 -0.1868 0.087 Uiso calc R 1 1 . .
    C C4 0.00989(9) 1.0359(2) -0.09087(11) 0.0684(5) Uani d . 1 1 . .
    H H4 -0.0035 1.1470 -0.1080 0.082 Uiso calc R 1 1 . .
    C C5 0.06650(8) 1.0086(2) -0.01904(10) 0.0581(4) Uani d . 1 1 . .
    H H5 0.0912 1.1008 0.0115 0.070 Uiso calc R 1 1 . .
    C C6 0.08709(7) 0.84407(19) 0.00821(9) 0.0494(4) Uani d . 1 1 B .
    C C7 0.18319(8) 0.9397(2) 0.12608(10) 0.0561(4) Uani d . 1 1 B .
    H H7A 0.1617 0.9959 0.1501 0.067 Uiso calc R 1 1 . .
    H H7B 0.1897 1.0228 0.0945 0.067 Uiso calc R 1 1 . .
    C C8 0.24735(8) 0.8703(2) 0.18938(11) 0.0598(4) Uani d . 1 1 . .
    C C9 0.26255(9) 0.8346(2) 0.26281(11) 0.0698(5) Uani d . 1 1 B .
    H H9 0.3061 0.8069 0.2985 0.084 Uiso calc R 1 1 A 1
    O O5 0.14319(5) 0.80287(13) 0.07619(7) 0.0586(3) Uani d . 1 1 . .
    N N1 0.06558(8) 0.53526(19) -0.01355(12) 0.0696(4) Uani d . 1 1 . .
    O O1 0.08558(8) 0.49972(19) 0.05526(11) 0.1018(6) Uani d . 1 1 . .
    O O2 0.05728(10) 0.43151(19) -0.06366(12) 0.1139(6) Uani d . 1 1 . .
    O O3 0.35656(19) 0.8059(6) 0.2290(2) 0.1002(11) Uani d P 0.683(3) 1 B 1
    O O4 0.28384(12) 0.8651(4) 0.1015(2) 0.0720(7) Uani d P 0.683(3) 1 B 1
    C C17 0.33209(17) 0.8375(5) 0.0840(2) 0.0942(9) Uani d P 0.683(3) 1 B 1
    H H17A 0.3619 0.9319 0.1028 0.141 Uiso calc PR 0.683(3) 1 B 1
    H H17B 0.3123 0.8267 0.0274 0.141 Uiso calc PR 0.683(3) 1 B 1
    H H17C 0.3554 0.7348 0.1095 0.141 Uiso calc PR 0.683(3) 1 B 1
    C C16 0.30259(19) 0.8415(5) 0.1786(2) 0.0616(8) Uani d P 0.683(3) 1 B 1
    O O3' 0.2676(4) 0.9073(12) 0.0829(6) 0.1002(11) Uani d P 0.317(3) 1 B 2
    O O4' 0.3504(4) 0.8074(11) 0.2006(4) 0.0720(7) Uani d P 0.317(3) 1 B 2
    C C17' 0.3931(4) 0.8028(11) 0.1689(5) 0.0942(9) Uani d P 0.317(3) 1 B 2
    H H17D 0.3785 0.7156 0.1291 0.141 Uiso calc PR 0.317(3) 1 B 2
    H H17E 0.4369 0.7786 0.2112 0.141 Uiso calc PR 0.317(3) 1 B 2
    H H17F 0.3919 0.9111 0.1457 0.141 Uiso calc PR 0.317(3) 1 B 2
    C C16' 0.2889(5) 0.8675(13) 0.1467(6) 0.0616(8) Uani d P 0.317(3) 1 B 2
    C C10 0.21965(15) 0.8329(3) 0.29588(16) 0.0693(5) Uani d P 0.705(5) 1 B 1
    C C11 0.15778(8) 0.76028(14) 0.24978(8) 0.0740(6) Uani d P 0.705(5) 1 B 1
    H H11 0.1441 0.7189 0.1992 0.089 Uiso calc PR 0.705(5) 1 B 1
    C C12 0.11639(8) 0.74947(14) 0.27897(8) 0.0868(8) Uani d PR 0.705(5) 1 B 1
    H H12 0.0750 0.7020 0.2478 0.104 Uiso calc PR 0.705(5) 1 B 1
    C C13 0.13684(8) 0.80956(14) 0.35480(8) 0.0957(11) Uani d PR 0.705(5) 1 B 1
    H H13 0.1091 0.8023 0.3743 0.115 Uiso calc PR 0.705(5) 1 B 1
    C C14 0.19868(8) 0.88046(14) 0.40143(8) 0.1047(12) Uani d PR 0.705(5) 1 B 1
    H H14 0.2124 0.9207 0.4522 0.126 Uiso calc PR 0.705(5) 1 B 1
    C C15 0.24007(8) 0.89128(14) 0.37224(8) 0.0906(8) Uani d PR 0.705(5) 1 B 1
    H H15 0.2816 0.9377 0.4038 0.109 Uiso calc PR 0.705(5) 1 B 1
    C C10' 0.22131(8) 0.82692(14) 0.29177(8) 0.0693(5) Uani d PR 0.295(5) 1 B 2
    C C11' 0.15763(8) 0.76783(14) 0.25774(8) 0.0740(6) Uani d PR 0.295(5) 1 B 2
    H H11' 0.1350 0.7290 0.2054 0.089 Uiso calc PR 0.295(5) 1 B 2
    C C12' 0.12776(8) 0.76678(14) 0.30186(8) 0.0868(8) Uani d PR 0.295(5) 1 B 2
    H H12' 0.0851 0.7272 0.2791 0.104 Uiso calc PR 0.295(5) 1 B 2
    C C13' 0.16156(8) 0.82481(14) 0.38001(8) 0.0957(11) Uani d PR 0.295(5) 1 B 2
    H H13' 0.1416 0.8241 0.4095 0.115 Uiso calc PR 0.295(5) 1 B 2
    C C14' 0.22524(8) 0.88390(14) 0.41404(8) 0.1047(12) Uani d PR 0.295(5) 1 B 2
    H H14' 0.2479 0.9227 0.4663 0.126 Uiso calc PR 0.295(5) 1 B 2
    C C15' 0.25511(8) 0.88495(14) 0.36992(8) 0.0906(8) Uani d PR 0.295(5) 1 B 2
    H H15' 0.2977 0.9245 0.3927 0.109 Uiso calc PR 0.295(5) 1 B 2
loop_
    _atom_site_aniso_label
    _atom_site_aniso_U_11
    _atom_site_aniso_U_22
    _atom_site_aniso_U_33
    _atom_site_aniso_U_12
    _atom_site_aniso_U_13
    _atom_site_aniso_U_23
    C1 0.0514(9) 0.0474(8) 0.0629(10) -0.0054(7) 0.0317(8) -0.0016(7)
    C2 0.0574(10) 0.0612(10) 0.0651(11) -0.0131(8) 0.0252(9) -0.0118(8)
    C3 0.0590(11) 0.0702(12) 0.0622(11) -0.0030(9) 0.0144(9) 0.0014(9)
    C4 0.0630(11) 0.0555(9) 0.0670(12) 0.0017(8) 0.0206(10) 0.0051(8)
    C5 0.0567(10) 0.0485(8) 0.0574(10) -0.0040(7) 0.0219(8) -0.0024(7)
    C6 0.0476(9) 0.0510(8) 0.0501(9) -0.0043(6) 0.0260(8) -0.0011(7)
    C7 0.0545(9) 0.0500(8) 0.0536(9) -0.0059(7) 0.0213(8) -0.0018(7)
    C8 0.0514(9) 0.0539(9) 0.0609(11) -0.0018(7) 0.0204(8) -0.0026(8)
    C9 0.0615(11) 0.0590(10) 0.0628(12) 0.0052(8) 0.0146(9) 0.0041(8)
    O5 0.0540(7) 0.0487(6) 0.0561(7) -0.0037(5) 0.0172(6) 0.0015(5)
    N1 0.0605(9) 0.0495(8) 0.0984(13) -0.0112(7) 0.0414(9) -0.0019(8)
    O1 0.1010(12) 0.0756(10) 0.1010(12) -0.0169(8) 0.0338(10) 0.0265(9)
    O2 0.1455(16) 0.0531(8) 0.1600(17) -0.0084(9) 0.0919(14) -0.0197(10)
    O3 0.0626(15) 0.140(2) 0.078(2) 0.0263(14) 0.0233(18) 0.008(2)
    O4 0.0476(14) 0.0938(16) 0.069(2) 0.0054(10) 0.0265(15) 0.0008(13)
    C17 0.086(2) 0.120(3) 0.099(2) -0.0060(19) 0.0632(18) -0.003(2)
    C16 0.049(2) 0.0636(17) 0.051(3) 0.0007(14) 0.012(2) 0.0024(17)
    O3' 0.0626(15) 0.140(2) 0.078(2) 0.0263(14) 0.0233(18) 0.008(2)
    O4' 0.0476(14) 0.0938(16) 0.069(2) 0.0054(10) 0.0265(15) 0.0008(13)
    C17' 0.086(2) 0.120(3) 0.099(2) -0.0060(19) 0.0632(18) -0.003(2)
    C16' 0.049(2) 0.0636(17) 0.051(3) 0.0007(14) 0.012(2) 0.0024(17)
    C10 0.0848(14) 0.0554(10) 0.0554(11) 0.0092(9) 0.0284(10) 0.0094(8)
    C11 0.0916(15) 0.0683(12) 0.0651(12) 0.0022(10) 0.0432(12) 0.0089(9)
    C12 0.106(2) 0.0881(16) 0.0731(18) 0.0032(14) 0.0516(17) 0.0131(14)
    C13 0.127(3) 0.0971(19) 0.079(2) 0.009(2) 0.065(2) 0.0098(17)
    C14 0.136(4) 0.106(2) 0.084(2) -0.004(2) 0.066(3) -0.0063(16)
    C15 0.109(2) 0.0903(17) 0.0643(13) -0.0018(14) 0.0402(15) -0.0044(12)
    C10' 0.0848(14) 0.0554(10) 0.0554(11) 0.0092(9) 0.0284(10) 0.0094(8)
    C11' 0.0916(15) 0.0683(12) 0.0651(12) 0.0022(10) 0.0432(12) 0.0089(9)
    C12' 0.106(2) 0.0881(16) 0.0731(18) 0.0032(14) 0.0516(17) 0.0131(14)
    C13' 0.127(3) 0.0971(19) 0.079(2) 0.009(2) 0.065(2) 0.0098(17)
    C14' 0.136(4) 0.106(2) 0.084(2) -0.004(2) 0.066(3) -0.0063(16)
    C15' 0.109(2) 0.0903(17) 0.0643(13) -0.0018(14) 0.0402(15) -0.0044(12)
_geom_special_details
;
All e.s.d.'s (except the e.s.d. in the dihedral angle between two l.s. planes)
are estimated using the full covariance matrix. The cell e.s.d.'s are taken
into account individually in the estimation of e.s.d.'s in distances, angles
and torsion angles; correlations between e.s.d.'s in cell parameters are only
used when they are defined by crystal symmetry. An approximate (isotropic)
treatment of cell e.s.d.'s is used for estimating e.s.d.'s involving l.s.
planes.
;
loop_
    _geom_bond_atom_site_label_1
    _geom_bond_atom_site_label_2
    _geom_bond_site_symmetry_2
    _geom_bond_distance
    _geom_bond_publ_flag
    C1 C2 . 1.369(2) ?
    C1 C6 . 1.392(2) ?
    C1 N1 . 1.459(2) ?
    C2 C3 . 1.372(3) ?
    C2 H2 . 0.9300 ?
    C3 C4 . 1.370(2) ?
    C3 H3 . 0.9300 ?
    C4 C5 . 1.372(2) ?
    C4 H4 . 0.9300 ?
    C5 C6 . 1.387(2) ?
    C5 H5 . 0.9300 ?
    C6 O5 . 1.3510(18) ?
    C7 O5 . 1.4334(18) ?
    C7 C8 . 1.489(2) ?
    C7 H7A . 0.9700 ?
    C7 H7B . 0.9700 ?
    C8 C9 . 1.325(3) ?
    C8 C16 . 1.469(5) ?
    C8 C16' . 1.610(13) ?
    C9 C10' . 1.382(3) ?
    C9 C10 . 1.483(4) ?
    C9 H9 . 0.9300 ?
    N1 O1 . 1.212(2) ?
    N1 O2 . 1.214(2) ?
    O3 C16 . 1.182(5) ?
    O4 C16 . 1.353(4) ?
    O4 C17 . 1.392(4) ?
    C17 H17A . 0.9600 ?
    C17 H17B . 0.9600 ?
    C17 H17C . 0.9600 ?
    O3' C16' . 1.126(14) ?
    O4' C16' . 1.375(14) ?
    O4' C17' . 1.456(9) ?
    C17' H17D . 0.9600 ?
    C17' H17E . 0.9600 ?
    C17' H17F . 0.9600 ?
    C10 C15 . 1.395(3) ?
    C10 C11 . 1.395(4) ?
    C11 C12 . 1.3900 ?
    C11 H11 . 0.9300 ?
    C12 C13 . 1.3900 ?
    C12 H12 . 0.9300 ?
    C13 C14 . 1.3900 ?
    C13 H13 . 0.9300 ?
    C14 C15 . 1.3900 ?
    C14 H14 . 0.9300 ?
    C15 H15 . 0.9300 ?
    C10' C11' . 1.3900 ?
    C10' C15' . 1.3900 ?
    C11' C12' . 1.3900 ?
    C11' H11' . 0.9300 ?
    C12' C13' . 1.3900 ?
    C12' H12' . 0.9300 ?
    C13' C14' . 1.3900 ?
    C13' H13' . 0.9300 ?
    C14' C15' . 1.3900 ?
    C14' H14' . 0.9300 ?
    C15' H15' . 0.9300 ?
loop_
    _geom_angle_atom_site_label_1
    _geom_angle_atom_site_label_2
    _geom_angle_atom_site_label_3
    _geom_angle_site_symmetry_1
    _geom_angle_site_symmetry_3
    _geom_angle
    _geom_angle_publ_flag
    C2 C1 C6 . . 122.17(15) ?
    C2 C1 N1 . . 117.84(15) ?
    C6 C1 N1 . . 119.98(15) ?
    C1 C2 C3 . . 119.61(16) ?
    C1 C2 H2 . . 120.2 ?
    C3 C2 H2 . . 120.2 ?
    C4 C3 C2 . . 119.18(17) ?
    C4 C3 H3 . . 120.4 ?
    C2 C3 H3 . . 120.4 ?
    C3 C4 C5 . . 121.49(17) ?
    C3 C4 H4 . . 119.3 ?
    C5 C4 H4 . . 119.3 ?
    C4 C5 C6 . . 120.32(15) ?
    C4 C5 H5 . . 119.8 ?
    C6 C5 H5 . . 119.8 ?
    O5 C6 C5 . . 125.12(14) ?
    O5 C6 C1 . . 117.65(14) ?
    C5 C6 C1 . . 117.19(14) ?
    O5 C7 C8 . . 109.18(13) ?
    O5 C7 H7A . . 109.8 ?
    C8 C7 H7A . . 109.8 ?
    O5 C7 H7B . . 109.8 ?
    C8 C7 H7B . . 109.8 ?
    H7A C7 H7B . . 108.3 ?
    C9 C8 C16 . . 112.0(2) ?
    C9 C8 C7 . . 124.38(17) ?
    C16 C8 C7 . . 123.5(2) ?
    C9 C8 C16' . . 132.8(4) ?
    C7 C8 C16' . . 102.7(4) ?
    C8 C9 C10' . . 128.02(17) ?
    C8 C9 C10 . . 128.86(19) ?
    C8 C9 H9 . . 115.6 ?
    C10' C9 H9 . . 116.4 ?
    C10 C9 H9 . . 115.6 ?
    C6 O5 C7 . . 117.59(12) ?
    O1 N1 O2 . . 123.87(18) ?
    O1 N1 C1 . . 119.05(16) ?
    O2 N1 C1 . . 117.03(18) ?
    C16 O4 C17 . . 115.4(3) ?
    O3 C16 O4 . . 123.3(4) ?
    O3 C16 C8 . . 126.3(3) ?
    O4 C16 C8 . . 110.4(3) ?
    C16' O4' C17' . . 113.0(8) ?
    O4' C17' H17D . . 109.5 ?
    O4' C17' H17E . . 109.5 ?
    H17D C17' H17E . . 109.5 ?
    O4' C17' H17F . . 109.5 ?
    H17D C17' H17F . . 109.5 ?
    H17E C17' H17F . . 109.5 ?
    O3' C16' O4' . . 129.3(12) ?
    O3' C16' C8 . . 122.6(9) ?
    O4' C16' C8 . . 108.1(7) ?
    C15 C10 C11 . . 119.3(3) ?
    C15 C10 C9 . . 122.8(2) ?
    C11 C10 C9 . . 117.9(2) ?
    C12 C11 C10 . . 120.36(15) ?
    C12 C11 H11 . . 119.8 ?
    C10 C11 H11 . . 119.8 ?
    C11 C12 C13 . . 120.0 ?
    C11 C12 H12 . . 120.0 ?
    C13 C12 H12 . . 120.0 ?
    C12 C13 C14 . . 120.0 ?
    C12 C13 H13 . . 120.0 ?
    C14 C13 H13 . . 120.0 ?
    C13 C14 C15 . . 120.0 ?
    C13 C14 H14 . . 120.0 ?
    C15 C14 H14 . . 120.0 ?
    C14 C15 C10 . . 120.35(15) ?
    C14 C15 H15 . . 119.8 ?
    C10 C15 H15 . . 119.8 ?
    C9 C10' C11' . . 131.51(10) ?
    C9 C10' C15' . . 108.43(10) ?
    C11' C10' C15' . . 120.0 ?
    C12' C11' C10' . . 120.0 ?
    C12' C11' H11' . . 120.0 ?
    C10' C11' H11' . . 120.0 ?
    C11' C12' C13' . . 120.0 ?
    C11' C12' H12' . . 120.0 ?
    C13' C12' H12' . . 120.0 ?
    C14' C13' C12' . . 120.0 ?
    C14' C13' H13' . . 120.0 ?
    C12' C13' H13' . . 120.0 ?
    C13' C14' C15' . . 120.0 ?
    C13' C14' H14' . . 120.0 ?
    C15' C14' H14' . . 120.0 ?
    C10' C15' C14' . . 120.0 ?
    C10' C15' H15' . . 120.0 ?
    C14' C15' H15' . . 120.0 ?
loop_
    _geom_torsion_atom_site_label_1
    _geom_torsion_atom_site_label_2
    _geom_torsion_atom_site_label_3
    _geom_torsion_atom_site_label_4
    _geom_torsion_site_symmetry_1
    _geom_torsion_site_symmetry_2
    _geom_torsion_site_symmetry_3
    _geom_torsion_site_symmetry_4
    _geom_torsion
    _geom_torsion_publ_flag
    C6 C1 C2 C3 . . . . -1.9(3) ?
    N1 C1 C2 C3 . . . . 178.29(17) ?
    C1 C2 C3 C4 . . . . 0.4(3) ?
    C2 C3 C4 C5 . . . . 0.9(3) ?
    C3 C4 C5 C6 . . . . -0.8(3) ?
    C4 C5 C6 O5 . . . . 177.10(16) ?
    C4 C5 C6 C1 . . . . -0.6(3) ?
    C2 C1 C6 O5 . . . . -175.93(15) ?
    N1 C1 C6 O5 . . . . 3.9(2) ?
    C2 C1 C6 C5 . . . . 2.0(2) ?
    N1 C1 C6 C5 . . . . -178.22(15) ?
    O5 C7 C8 C9 . . . . -97.96(19) ?
    O5 C7 C8 C16 . . . . 85.3(3) ?
    O5 C7 C8 C16' . . . . 85.9(4) ?
    C16 C8 C9 C10' . . . . -171.5(2) ?
    C7 C8 C9 C10' . . . . 11.4(3) ?
    C16' C8 C9 C10' . . . . -173.8(5) ?
    C16 C8 C9 C10 . . . . -174.4(2) ?
    C7 C8 C9 C10 . . . . 8.5(3) ?
    C16' C8 C9 C10 . . . . -176.7(5) ?
    C5 C6 O5 C7 . . . . 3.1(2) ?
    C1 C6 O5 C7 . . . . -179.15(14) ?
    C8 C7 O5 C6 . . . . -169.94(14) ?
    C2 C1 N1 O1 . . . . -137.99(18) ?
    C6 C1 N1 O1 . . . . 42.2(2) ?
    C2 C1 N1 O2 . . . . 39.7(2) ?
    C6 C1 N1 O2 . . . . -140.11(18) ?
    C17 O4 C16 O3 . . . . 2.7(6) ?
    C17 O4 C16 C8 . . . . -178.7(3) ?
    C9 C8 C16 O3 . . . . -6.5(5) ?
    C7 C8 C16 O3 . . . . 170.6(4) ?
    C16' C8 C16 O3 . . . . 168.8(17) ?
    C9 C8 C16 O4 . . . . 174.8(2) ?
    C7 C8 C16 O4 . . . . -8.1(4) ?
    C16' C8 C16 O4 . . . . -9.8(12) ?
    C17' O4' C16' O3' . . . . 2.5(17) ?
    C17' O4' C16' C8 . . . . -178.7(6) ?
    C9 C8 C16' O3' . . . . -177.7(8) ?
    C16 C8 C16' O3' . . . . 176(2) ?
    C7 C8 C16' O3' . . . . -2.1(12) ?
    C9 C8 C16' O4' . . . . 3.4(11) ?
    C16 C8 C16' O4' . . . . -2.5(9) ?
    C7 C8 C16' O4' . . . . 179.0(6) ?
    C8 C9 C10 C15 . . . . -141.3(2) ?
    C10' C9 C10 C15 . . . . 148(3) ?
    C8 C9 C10 C11 . . . . 42.5(3) ?
    C10' C9 C10 C11 . . . . -28(3) ?
    C15 C10 C11 C12 . . . . 1.3(3) ?
    C9 C10 C11 C12 . . . . 177.64(13) ?
    C10 C11 C12 C13 . . . . -0.67(14) ?
    C11 C12 C13 C14 . . . . 0.0 ?
    C12 C13 C14 C15 . . . . 0.0 ?
    C13 C14 C15 C10 . . . . 0.66(14) ?
    C11 C10 C15 C14 . . . . -1.3(3) ?
    C9 C10 C15 C14 . . . . -177.45(14) ?
    C8 C9 C10' C11' . . . . 37.6(2) ?
    C10 C9 C10' C11' . . . . 149(3) ?
    C8 C9 C10' C15' . . . . -145.33(17) ?
    C10 C9 C10' C15' . . . . -34(3) ?
    C9 C10' C11' C12' . . . . 176.81(12) ?
    C15' C10' C11' C12' . . . . 0.0 ?
    C10' C11' C12' C13' . . . . 0.0 ?
    C11' C12' C13' C14' . . . . 0.0 ?
    C12' C13' C14' C15' . . . . 0.0 ?
    C9 C10' C15' C14' . . . . -177.49(9) ?
    C11' C10' C15' C14' . . . . 0.0 ?
    C13' C14' C15' C10' . . . . 0.0 ?
loop_
    _geom_hbond_atom_site_label_D
    _geom_hbond_atom_site_label_H
    _geom_hbond_atom_site_label_A
    _geom_hbond_site_symmetry_A
    _geom_hbond_distance_DH
    _geom_hbond_distance_HA
    _geom_hbond_distance_DA
    _geom_hbond_angle_DHA
    C9 H9 O3 . 0.93 2.26 2.683(5) 106.9
    C11 H11 O5 . 0.93 2.51 3.2734(17) 140.1
    C2 H2 O3 8_465 0.93 2.56 3.140(4) 121.1
    C3 H3 O3 8_465 0.93 2.51 3.114(5) 123.3
    C4 H4 O2 1_565 0.93 2.56 3.255(2) 131.9
data_global
_journal_date_recd_electronic     2012-04-20
_journal_date_accepted     2012-05-09
_journal_name_full     'Acta Crystallographica, Section E'
_journal_year     2012
_journal_volume     68
_journal_issue      6
_journal_page_first     o1748
_journal_page_last     o1748
_journal_paper_category     QO
_journal_paper_doi     10.1107/S1600536812021009
_journal_coeditor_code     PV2539
_publ_contact_author_name     'P. R. Seshadri'
_publ_contact_author_address
;
Post Graduate & Research Department of Physics
Agurchand Manmull Jain College
Chennai 600 114
India
;
_publ_contact_author_email     'seshadri_pr@yahoo.com'
_publ_contact_author_fax     ?
_publ_contact_author_phone     '919444225095'
_publ_section_title
;
Methyl (<i>E</i>)-2-[(2-nitrophenoxy)methyl]-3-phenylacrylate
;
loop_
    _publ_author_name
    _publ_author_footnote
    _publ_author_address
    'Anuradha, T.' ?
;
Post Graduate & Research Department of Physics
Agurchand Manmull Jain College
Chennai 600 114
India
;
    'Devaraj, A.' .
;
Department of Organic Chemistry,
University of Madras,
Guindy Campus,
Chennai 600 025,
India
;
    'Seshadri, P. R.' .
;
Post Graduate & Research Department of Physics
Agurchand Manmull Jain College
Chennai 600 114
India
;
    'Bakthadoss, M.' .
;
Department of Organic Chemistry,
University of Madras,
Guindy Campus,
Chennai 600 025,
India
;
