# Supplementary material for: Methyl (E)-2-[(2-nitro­phen­oxy)meth­yl]-3-phenyl­acrylate
Source: Acta Crystallogr Sect E Struct Rep Online. 2012 May 16;68(Pt 6):o1748. doi: 10.1107/S1600536812021009 (PMC3379335; doi:10.1107/S1600536812021009)
Supplement: Supplementary file 2 [file e-68-o1748-Isup2.hkl]

#
# h,k,l, Fc-squared, Fo-squared, sigma(Fo-squared) and status flag
#
data_I
_shelx_title ' ANU in C2/c'
_shelx_refln_list_code          4
_shelx_F_calc_maximum      404.62
_exptl_crystal_F_000      1312.00
_reflns_d_resolution_high  0.7653
 
loop_
 _symmetry_equiv_pos_as_xyz
 'x, y, z'
 '-x, y, -z+1/2'
 'x+1/2, y+1/2, z'
 '-x+1/2, y+1/2, -z+1/2'
 '-x, -y, -z'
 'x, -y, z-1/2'
 '-x+1/2, -y+1/2, -z'
 'x+1/2, -y+1/2, z-1/2'
 
_cell_length_a    24.0511
_cell_length_b     7.8521
_cell_length_c    19.7403
_cell_angle_alpha  90.000
_cell_angle_beta  121.661
_cell_angle_gamma  90.000
 
_shelx_F_squared_multiplier     1.000
 
loop_
 _refln_index_h
 _refln_index_k
 _refln_index_l
 _refln_F_squared_calc
 _refln_F_squared_meas
 _refln_F_squared_sigma
 _refln_observed_status
   4   0   0     2091.62     1877.92     15.30 o
   6   0   0     2367.72     2101.96     17.49 o
   8   0   0       13.33       22.28      1.63 o
  10   0   0     4760.10     4960.51     43.57 o
  12   0   0     1273.70     1356.03     15.72 o
  14   0   0     3319.47     3516.67     35.27 o
  16   0   0       28.20       29.49      3.15 o
  18   0   0      164.20      155.83      7.43 o
  20   0   0      132.83      111.06     10.64 o
  22   0   0        6.66        0.03      8.19 o
  24   0   0       15.74       10.97      9.93 o
  26   0   0        5.30        3.09      9.17 o
   1   1   0        7.96       -1.38      1.38 o
   3   1   0        1.15       -0.64      0.64 o
   5   1   0     8130.99     7784.46     42.93 o
   7   1   0     9099.90     8422.80     49.94 o
   9   1   0      384.46      447.22      4.31 o
  11   1   0     1077.72     1112.19      8.62 o
  13   1   0      115.22       65.61      2.11 o
  15   1   0       12.21       13.13      1.77 o
  17   1   0        0.12       -1.99      1.99 o
  19   1   0      169.28      156.24      6.69 o
  21   1   0        1.59       -4.64      5.09 o
  23   1   0        0.62        2.59      6.55 o
  25   1   0        6.86       -6.30      6.30 o
   0   2   0     6119.20     6301.75    168.15 o
   2   2   0    13347.41    12928.77    120.72 o
   4   2   0     8103.78     7907.43     48.82 o
   6   2   0    13677.06    13170.59     79.77 o
   8   2   0    14077.40    13820.17     86.27 o
  10   2   0     1651.82     1770.19     13.78 o
  12   2   0      783.92      759.30      9.22 o
  14   2   0       66.13       73.40      2.59 o
  16   2   0      597.35      583.91      8.45 o
  18   2   0        5.28        2.42      2.86 o
  20   2   0      425.93      450.76     12.79 o
  22   2   0       68.88       74.16      8.05 o
  24   2   0       20.70       25.37     10.77 o
  26   2   0        4.14       -0.72      9.64 o
   1   3   0      600.71      553.33     15.69 o
   3   3   0       70.65       88.24      3.11 o
   5   3   0     9391.40     9246.48     62.05 o
   7   3   0      203.66      169.17      2.94 o
   9   3   0        2.85       15.28      1.61 o
  11   3   0       20.04       23.45      1.97 o
  13   3   0      314.37      357.87      5.78 o
  15   3   0       17.41       11.12      2.57 o
  17   3   0      424.51      417.59      8.67 o
  19   3   0      104.51       68.04      5.58 o
  21   3   0        3.60       -5.84      5.84 o
  23   3   0       14.07        3.67      9.47 o
  25   3   0        2.07       -6.42      8.22 o
   0   4   0       99.10       78.70     10.75 o
   2   4   0    14647.90    14408.65    270.16 o
   4   4   0     7438.95     7480.35     72.75 o
   6   4   0     1349.08     1555.78     12.65 o
   8   4   0      313.17      313.38      4.55 o
  10   4   0       16.82       14.88      1.81 o
  12   4   0      228.08      226.33      4.42 o
  14   4   0      513.58      487.86      7.25 o
  16   4   0      134.32      142.77      6.13 o
  18   4   0      192.43      175.71      7.19 o
  20   4   0        4.41        1.83      4.68 o
  22   4   0        0.53        5.64      5.60 o
  24   4   0       20.34        5.72      8.33 o
   1   5   0      106.88      110.21      8.94 o
   3   5   0      513.81      466.53      8.57 o
   5   5   0       10.55        1.33      1.30 o
   7   5   0      274.63      274.41      4.46 o
   9   5   0        0.15       -1.20      1.20 o
  11   5   0      198.26      191.20      3.92 o
  13   5   0      122.15      128.38      4.96 o
  15   5   0      160.13      141.57      5.69 o
  17   5   0        3.39        0.87      3.49 o
  19   5   0       20.10       13.27      4.32 o
  21   5   0       24.95       19.35      7.06 o
  23   5   0        1.01        0.16      5.93 o
   0   6   0      626.39      719.74     34.15 o
   2   6   0      445.60      440.11     12.26 o
   4   6   0      137.56      137.36      4.01 o
   6   6   0      918.22      932.67     10.66 o
   8   6   0       16.13        9.92      1.88 o
  10   6   0        5.66        7.95      2.19 o
  12   6   0       77.82       72.70      3.31 o
  14   6   0      250.98      249.98      5.64 o
  16   6   0       12.79       17.95      3.90 o
  18   6   0       35.77       42.14      4.81 o
  20   6   0        0.05        3.90      4.11 o
   1   7   0      116.98      109.45     12.82 o
   3   7   0      775.95      777.82     12.07 o
   5   7   0       95.80       82.96      2.78 o
   7   7   0      161.32      144.35      3.96 o
   9   7   0       72.90       68.43      3.24 o
  11   7   0       19.77       18.64      3.04 o
  13   7   0        8.31        6.37      3.23 o
  15   7   0        3.56        9.49      4.61 o
  17   7   0       44.64       43.43      5.12 o
  19   7   0       31.54       37.20      4.62 o
   0   8   0        4.88       -7.09      9.34 o
   2   8   0        0.07       -3.49      7.11 o
   4   8   0       62.90       59.52      2.69 o
   6   8   0      118.02      139.41      3.87 o
   8   8   0       38.06       38.97      2.97 o
  10   8   0       43.43       45.57      3.50 o
  12   8   0       80.21       88.53      5.28 o
  14   8   0        0.03        3.67      4.48 o
  16   8   0        0.00       -0.91      4.81 o
   1   9   0        1.02       16.52      9.98 o
   3   9   0        0.05       -1.56      2.87 o
   5   9   0        2.76       -0.55      1.92 o
   7   9   0        1.05        3.26      2.25 o
   9   9   0       28.49       46.89      3.55 o
  11   9   0       55.48       76.63      4.67 o
   0  10   0       12.94       20.38     11.04 o
   2  10   0        7.81       23.45      8.20 o
   4  10   0       24.68       27.71      4.93 o
 -27   1   1        1.32       -7.40      7.40 o
 -25   1   1       18.55       12.33      7.20 o
 -23   1   1        0.08       -5.77      5.77 o
 -21   1   1        0.16       -4.23      4.23 o
 -19   1   1      253.74      254.47      7.04 o
 -17   1   1      267.89      233.19      4.80 o
 -15   1   1       29.25       25.66      2.00 o
 -13   1   1      443.72      519.16      5.42 o
 -11   1   1      835.06      768.36      6.60 o
  -9   1   1        0.17        0.81      0.90 o
  -7   1   1      153.70      152.53      2.01 o
  -5   1   1      551.32      591.80      4.16 o
  -3   1   1    15791.68    14510.82     75.51 o
  -1   1   1     5585.95     5192.82     55.69 o
   1   1   1     5659.39     5653.35     32.63 o
   3   1   1     1248.49     1349.15      7.86 o
   5   1   1     8260.28     7921.52     45.48 o
   7   1   1      501.84      490.08      4.40 o
   9   1   1      325.06      317.65      3.48 o
  11   1   1      770.19      998.14      7.91 o
  13   1   1      467.53      466.59      5.57 o
  15   1   1       22.66       13.34      1.90 o
  17   1   1       15.82        8.19      3.03 o
  19   1   1      273.84      231.26      9.11 o
  21   1   1       68.68       70.99      7.47 o
  23   1   1       32.13       32.84      7.84 o
  25   1   1        0.53        0.78      7.87 o
 -26   2   1        7.38       -1.83     13.00 o
 -24   2   1        0.38        1.47     18.20 o
 -22   2   1        0.17       -4.47      4.47 o
 -20   2   1      761.67      770.69     14.57 o
 -18   2   1       26.83       14.31      3.49 o
 -16   2   1        1.34       -1.73      1.73 o
 -14   2   1      160.01      162.92      3.39 o
 -12   2   1        1.64       -1.12      1.12 o
 -10   2   1      490.60      508.55      5.04 o
  -8   2   1     1530.20     1586.33     10.90 o
  -6   2   1     4141.65     4020.96     23.62 o
  -4   2   1        9.98        8.03      0.80 o
  -2   2   1    36136.90    32482.97    322.16 o
   0   2   1    75057.72    58736.01    808.60 o
   2   2   1    55820.12    47878.23    345.43 o
   4   2   1    11639.27    11856.30     67.95 o
   6   2   1     6907.73     7183.49     44.60 o
   8   2   1     3234.27     3364.16     22.25 o
  10   2   1     2790.35     2915.00     21.89 o
  12   2   1      171.44      170.77      3.62 o
  14   2   1      160.26      152.40      3.58 o
  16   2   1      134.75      112.25      4.51 o
  18   2   1       20.10       17.41      4.32 o
  20   2   1       16.32        5.62      4.81 o
  22   2   1       16.05       11.95      6.86 o
  24   2   1        3.60       -6.21     15.01 o
 -25   3   1        0.22        4.76      9.71 o
 -23   3   1        2.14        2.49      6.33 o
 -21   3   1      134.82      125.30     10.62 o
 -19   3   1      123.42      116.22      5.38 o
 -17   3   1       24.73       19.89      3.50 o
 -15   3   1       46.66       45.22      2.79 o
 -13   3   1        8.93        4.39      1.62 o
 -11   3   1      401.24      435.90      5.99 o
  -9   3   1      721.30      854.70      8.04 o
  -7   3   1      130.72      164.04      2.73 o
  -5   3   1     3623.42     3617.41     24.38 o
  -3   3   1     6879.76     7135.06     89.62 o
  -1   3   1      108.22       70.53      5.64 o
   1   3   1      388.97      381.90      6.68 o
   3   3   1        5.26       35.78      1.24 o
   5   3   1        0.10       -0.26      0.94 o
   7   3   1      913.69     1042.32      8.41 o
   9   3   1     1423.25     1466.96     13.70 o
  11   3   1      565.35      506.65      7.93 o
  13   3   1      118.66      107.91      3.46 o
  15   3   1       38.14       40.06      3.38 o
  17   3   1      301.39      308.05      8.17 o
  19   3   1       81.47       97.48      7.05 o
  21   3   1       60.55       52.56      7.29 o
  23   3   1        0.04       -7.28      7.28 o
 -24   4   1        0.09       -6.15      6.15 o
 -22   4   1       13.54        4.66      5.57 o
 -20   4   1       42.84       34.76      4.66 o
 -18   4   1      119.21      107.38      5.75 o
 -16   4   1     1038.64     1029.20     14.75 o
 -14   4   1        4.19        2.21      2.04 o
 -12   4   1        6.29        6.53      1.77 o
 -10   4   1     1583.76     1529.23     12.96 o
  -8   4   1      505.92      539.75      5.68 o
  -6   4   1      802.30      805.01      7.52 o
  -4   4   1      977.15      939.72     19.48 o
  -2   4   1      392.24      420.29     15.07 o
   0   4   1     9501.19     9542.24    181.88 o
   2   4   1      429.16      407.40      7.56 o
   4   4   1       33.96       42.27      1.80 o
   6   4   1      364.83      414.35      4.28 o
   8   4   1      168.55      187.61      3.21 o
  10   4   1      423.90      472.05      6.02 o
  12   4   1      344.34      345.10      5.54 o
  14   4   1      882.33      844.31     11.77 o
  16   4   1       79.57      104.29      5.79 o
  18   4   1        0.00       -3.63      3.63 o
  20   4   1       28.84       33.38      7.54 o
  22   4   1        2.78       -2.32      6.24 o
 -23   5   1        4.04       -0.65      5.78 o
 -21   5   1       11.38        6.98      5.02 o
 -19   5   1       17.37       23.98      4.34 o
 -17   5   1       28.07       24.62      4.14 o
 -15   5   1      239.60      246.15      6.66 o
 -13   5   1       19.93       20.63      2.33 o
 -11   5   1      131.42      127.12      3.08 o
  -9   5   1       21.43       22.58      1.73 o
  -7   5   1       53.50       64.76      2.16 o
  -5   5   1      304.51      263.50      3.90 o
  -3   5   1      221.97      219.19      7.89 o
  -1   5   1      965.97      860.39     24.98 o
   1   5   1       78.90       82.14      5.35 o
   3   5   1     1560.18     1595.29     20.26 o
   5   5   1       14.48        9.46      1.57 o
   7   5   1       41.02       41.32      1.82 o
   9   5   1       50.97       42.65      1.91 o
  11   5   1       76.20       81.72      3.04 o
  13   5   1      158.98      190.16      5.18 o
  15   5   1      172.30      170.02      6.69 o
  17   5   1        0.78       -3.42      3.42 o
  19   5   1        0.37       -3.76      3.76 o
  21   5   1        2.13       -5.31      5.31 o
 -22   6   1       29.66       26.55      7.12 o
 -20   6   1       24.27       36.40      4.90 o
 -18   6   1       35.41       27.47      4.25 o
 -16   6   1       22.42       19.65      3.84 o
 -14   6   1       13.36        6.68      2.18 o
 -12   6   1       19.82       11.29      2.27 o
 -10   6   1      111.69      100.79      3.74 o
  -8   6   1        5.94        6.71      2.26 o
  -6   6   1     1452.39     1421.82     16.43 o
  -4   6   1      155.71      161.58      4.76 o
  -2   6   1      297.19      261.93     20.09 o
   0   6   1      122.29       95.66     10.32 o
   2   6   1      429.23      450.22     13.36 o
   4   6   1     3098.86     3053.00     34.02 o
   6   6   1      486.33      476.35      7.64 o
   8   6   1        0.03       -0.20      1.78 o
  10   6   1       73.36       74.15      3.43 o
  12   6   1       17.33        9.76      2.04 o
  14   6   1       77.80       66.97      4.45 o
  16   6   1        0.12        3.24      3.49 o
  18   6   1        5.88       -0.82      3.97 o
  20   6   1       14.36       13.76      6.26 o
 -19   7   1        2.67        1.15      3.47 o
 -17   7   1       39.50       32.26      4.44 o
 -15   7   1        1.65       -4.19      4.19 o
 -13   7   1        3.79        5.07      2.92 o
 -11   7   1       75.03       69.97      3.70 o
  -9   7   1       39.10       43.06      2.91 o
  -7   7   1        0.23       -1.82      1.82 o
  -5   7   1       94.28      108.68      3.08 o
  -3   7   1        0.01       -2.34      2.85 o
  -1   7   1       14.82        0.50     13.65 o
   1   7   1      360.34      330.17     11.69 o
   3   7   1      582.10      553.31      8.43 o
   5   7   1       93.10       84.73      3.01 o
   7   7   1       43.28       40.14      2.48 o
   9   7   1        4.12        1.90      2.32 o
  11   7   1        3.68       -1.38      2.66 o
  13   7   1        0.11        0.64      3.37 o
  15   7   1       19.67       12.02      3.79 o
  17   7   1        2.29        0.37      4.17 o
 -16   8   1       28.77       34.78      5.75 o
 -14   8   1       14.79       22.11      9.42 o
 -12   8   1       57.27       87.76      4.32 o
 -10   8   1        0.07       -2.40      2.40 o
  -8   8   1        3.51        4.69      2.22 o
  -6   8   1        4.83        1.47      1.82 o
  -4   8   1       71.98       66.02      3.57 o
  -2   8   1        2.08       -5.41      7.10 o
   0   8   1       93.56       92.99     12.35 o
   2   8   1       52.70       49.47      5.50 o
   4   8   1      190.05      179.71      6.06 o
   6   8   1       39.61       48.80      2.79 o
   8   8   1        0.01       -0.87      2.26 o
  10   8   1       29.49       36.88      3.52 o
  12   8   1       31.60       40.43      5.19 o
  14   8   1        1.48       -4.59      4.59 o
  16   8   1       24.61       29.76      9.86 o
 -13   9   1        0.01        4.30      4.67 o
 -11   9   1       12.18       11.54      4.02 o
  -9   9   1       35.51       46.00      3.31 o
  -7   9   1       25.82       25.37      2.47 o
  -5   9   1       79.04       83.81      2.94 o
  -3   9   1        3.45       -4.78      7.37 o
  -1   9   1        0.07       -7.74      7.74 o
   1   9   1        1.03       -3.66      6.82 o
   3   9   1       10.08       11.05      2.59 o
   5   9   1       25.64       32.01      2.49 o
   7   9   1        0.33        1.08      2.25 o
   9   9   1       56.14       55.84      3.84 o
  11   9   1        5.79       14.87      4.17 o
  -6  10   1       31.26       37.42      5.16 o
  -4  10   1       66.88       96.29      5.17 o
  -2  10   1      115.18      167.56     14.92 o
   0  10   1        2.76        6.40      8.64 o
   2  10   1        7.03        9.04      3.35 o
   4  10   1       23.07       28.82      4.52 o
 -26   0   2       43.55       52.96     30.43 o
 -24   0   2        0.63       13.07      8.68 o
 -22   0   2      170.22      128.24      9.35 o
 -20   0   2      960.59     1017.73     26.42 o
 -18   0   2      489.98      546.19      9.94 o
 -16   0   2      630.36      707.87     11.37 o
 -14   0   2     3647.71     3664.88     37.88 o
 -12   0   2     6393.29     6323.86     55.32 o
 -10   0   2      381.15      338.82      5.37 o
  -8   0   2    10425.79    10280.16     79.76 o
  -6   0   2    34236.05    31707.06    234.94 o
  -4   0   2     4536.30     4493.00     35.86 o
  -2   0   2    32264.00    19683.52    930.72 o
   0   0   2     5723.79     4694.45    119.63 o
   2   0   2   119436.49    85712.03    929.88 o
   4   0   2     4255.80     4345.70     33.26 o
   6   0   2      688.86      529.60      6.23 o
   8   0   2    30399.82    30581.35    261.35 o
  10   0   2     2401.51     2576.30     25.52 o
  12   0   2      568.75      694.71     10.21 o
  14   0   2       77.55       82.27      4.96 o
  16   0   2        9.31        3.54      3.27 o
  18   0   2        5.71       -1.28      5.42 o
  20   0   2      128.31      136.29     14.89 o
  22   0   2       19.04       22.51     10.34 o
  24   0   2        2.56      -12.17     12.17 o
 -27   1   2       34.03       39.97      9.18 o
 -25   1   2        2.23       -3.42      6.12 o
 -23   1   2        9.74        5.07      4.95 o
 -21   1   2       11.44        6.85      4.04 o
 -19   1   2       83.04       92.55      4.94 o
 -17   1   2      208.14      217.26      4.73 o
 -15   1   2       83.46      102.83      2.88 o
 -13   1   2      235.23      164.93      3.14 o
 -11   1   2       91.71       90.07      2.17 o
  -9   1   2     1707.48     1605.06     10.84 o
  -7   1   2    21690.64    19467.87    108.85 o
  -5   1   2      321.94      367.32      2.82 o
  -3   1   2      530.80      566.40      3.48 o
  -1   1   2      625.19      559.67      3.84 o
   1   1   2     8785.19     8667.62     48.43 o
   3   1   2     1132.12      976.90      6.59 o
   5   1   2      767.45      615.71      5.39 o
   7   1   2       80.96      111.55      2.34 o
   9   1   2      195.14      207.87      3.40 o
  11   1   2       19.55       30.83      1.82 o
  13   1   2       99.25      106.21      2.65 o
  15   1   2      257.00      258.28      5.13 o
  17   1   2        9.28        6.22      3.06 o
  19   1   2        2.93       -4.22      4.22 o
  21   1   2       67.16       81.41      9.33 o
  23   1   2        0.25       -2.26      7.30 o
  25   1   2        9.63        6.04      8.61 o
 -26   2   2        0.40       -6.20      9.30 o
 -24   2   2      112.93       98.57      8.92 o
 -22   2   2      572.40      651.74     14.69 o
 -20   2   2      235.20      245.57      7.73 o
 -18   2   2       49.28       37.15      3.85 o
 -16   2   2       28.71       18.15      2.13 o
 -14   2   2      617.18      601.11      6.77 o
 -12   2   2     1896.49     1842.17     14.55 o
 -10   2   2     1648.05     1691.98     11.38 o
  -8   2   2     2455.28     2307.34     15.34 o
  -6   2   2     5420.52     5131.24     29.68 o
  -4   2   2     9080.20     9295.55     59.00 o
  -2   2   2     5958.08     5549.65     41.35 o
   0   2   2    46761.88    40809.12    344.77 o
   2   2   2     3236.40     3536.75     23.12 o
   4   2   2        6.72        0.01      0.88 o
   6   2   2     1796.49     1672.38     12.12 o
   8   2   2       14.58       16.27      1.48 o
  10   2   2       55.05       61.59      2.34 o
  12   2   2       23.38       28.36      2.08 o
  14   2   2      912.58      870.47     11.00 o
  16   2   2      482.55      519.25     10.16 o
  18   2   2      119.80       79.27      6.45 o
  20   2   2       10.58       12.03      5.27 o
  22   2   2        6.02        8.23      7.53 o
  24   2   2        6.56       -4.23      9.77 o
 -25   3   2       25.15       25.19      9.09 o
 -23   3   2       12.55       12.69      5.95 o
 -21   3   2      350.04      355.86     12.34 o
 -19   3   2      504.96      512.62     10.58 o
 -17   3   2      303.40      298.55      6.67 o
 -15   3   2      711.93      707.78      8.99 o
 -13   3   2      450.63      438.90      8.41 o
 -11   3   2      144.86      207.62      3.42 o
  -9   3   2       46.82       66.59      1.97 o
  -7   3   2      172.91      148.31      2.48 o
  -5   3   2     3440.85     3462.50     23.24 o
  -3   3   2      183.44      208.49      3.72 o
  -1   3   2     7536.76     7081.51     97.43 o
   1   3   2      469.33      477.35      5.48 o
   3   3   2     5138.34     5448.80     38.52 o
   5   3   2     3221.49     3516.91     25.92 o
   7   3   2        2.12       -0.89      1.22 o
   9   3   2       25.86       31.45      1.94 o
  11   3   2       47.22       36.47      2.27 o
  13   3   2      347.11      346.59      6.21 o
  15   3   2      187.47      164.76      5.55 o
  17   3   2      384.47      399.23      9.83 o
  19   3   2       12.78       14.15      6.36 o
  21   3   2       13.05       15.54      6.82 o
  23   3   2        4.92       -5.94      8.90 o
 -24   4   2        3.26        7.10      6.72 o
 -22   4   2       24.37       19.30      6.19 o
 -20   4   2       23.28       22.74      4.68 o
 -18   4   2       56.30       61.64      4.78 o
 -16   4   2      720.44      755.46     11.60 o
 -14   4   2      150.58      148.95      3.85 o
 -12   4   2        0.21       -0.54      1.50 o
 -10   4   2      275.45      271.94      4.14 o
  -8   4   2     2560.21     2758.24     20.58 o
  -6   4   2      571.78      608.39      6.23 o
  -4   4   2        4.72        9.84      1.85 o
  -2   4   2     2374.92     2280.20     46.24 o
   0   4   2     1498.79     1603.36     29.60 o
   2   4   2       37.56       19.73      1.70 o
   4   4   2     7261.57     7828.84     58.57 o
   6   4   2     3146.37     3135.28     22.89 o
   8   4   2      339.85      412.11      5.29 o
  10   4   2      110.48      125.02      3.37 o
  12   4   2      100.89      121.54      3.70 o
  14   4   2        0.22       -2.64      2.64 o
  16   4   2       89.99       80.53      5.53 o
  18   4   2        1.81       -2.76      3.62 o
  20   4   2        2.88        0.97      5.76 o
  22   4   2        6.50       12.38      7.08 o
 -23   5   2       11.50       10.51      6.08 o
 -21   5   2       25.10       20.58      6.14 o
 -19   5   2      145.06      171.66      6.89 o
 -17   5   2       35.18       29.84      4.14 o
 -15   5   2        7.76        7.32      2.46 o
 -13   5   2        0.48       -1.51      1.51 o
 -11   5   2      501.97      511.21      6.20 o
  -9   5   2       69.25       55.20      2.48 o
  -7   5   2      268.36      268.70      4.40 o
  -5   5   2      894.18      821.06     10.01 o
  -3   5   2      502.07      444.49      9.68 o
  -1   5   2       22.30       20.54      2.70 o
   1   5   2       54.20       66.18      8.52 o
   3   5   2        1.25        0.62      1.54 o
   5   5   2      694.49      761.08      8.39 o
   7   5   2      269.68      250.51      4.08 o
   9   5   2      109.08      109.67      2.93 o
  11   5   2        0.88        3.41      1.97 o
  13   5   2      326.44      318.97      7.09 o
  15   5   2       48.44       61.14      4.97 o
  17   5   2        3.90       -3.57      3.57 o
  19   5   2        2.24        5.07      4.64 o
  21   5   2        2.32       -1.09      6.12 o
 -22   6   2        6.44        6.71      6.26 o
 -20   6   2       60.38       49.18      5.12 o
 -18   6   2       49.12       44.05      4.53 o
 -16   6   2       56.64       57.03      4.00 o
 -14   6   2       18.18        9.40      2.04 o
 -12   6   2        7.34       12.83      2.62 o
 -10   6   2        0.00       -1.17      2.05 o
  -8   6   2      324.27      307.56      5.29 o
  -6   6   2      346.95      341.38      4.95 o
  -4   6   2      250.67      283.06      6.06 o
  -2   6   2      556.35      573.29     17.45 o
   0   6   2      118.44      114.45      7.12 o
   2   6   2      561.51      505.36      7.52 o
   4   6   2     2312.82     2298.53     22.46 o
   6   6   2      125.44      130.25      3.50 o
   8   6   2        9.42        9.68      2.15 o
  10   6   2       80.55       84.80      3.34 o
  12   6   2      478.59      465.21      7.15 o
  14   6   2       42.76       30.37      3.70 o
  16   6   2        2.94       -1.71      3.59 o
  18   6   2        1.04        2.74      3.90 o
  20   6   2        0.48        2.89      5.92 o
 -19   7   2        8.33       10.07      3.57 o
 -17   7   2       31.05       37.95      5.61 o
 -15   7   2       17.13       16.61      4.57 o
 -13   7   2        0.47       -2.54      2.54 o
 -11   7   2        5.46        0.18      2.38 o
  -9   7   2      121.00      133.65      4.10 o
  -7   7   2      706.99      685.24      8.87 o
  -5   7   2       19.41       17.04      2.18 o
  -3   7   2       62.53       49.03      5.54 o
  -1   7   2       69.84       46.23      5.50 o
   1   7   2      572.43      596.11     15.67 o
   3   7   2      769.28      797.86     11.22 o
   5   7   2        5.09        7.55      2.00 o
   7   7   2       13.48       15.74      2.29 o
   9   7   2       71.57       72.68      3.62 o
  11   7   2       38.07       38.51      3.88 o
  13   7   2       11.33       19.30      5.00 o
  15   7   2        0.20       -3.24      3.73 o
  17   7   2       11.18        6.13      4.45 o
 -16   8   2        3.09        4.95      4.80 o
 -14   8   2       62.60       57.25      5.71 o
 -12   8   2        6.55        4.47      2.85 o
 -10   8   2      107.04      113.63      4.12 o
  -8   8   2        7.04        8.38      2.21 o
  -6   8   2        7.70       16.15      1.99 o
  -4   8   2      264.96      280.40      6.91 o
  -2   8   2        7.04        3.52      3.97 o
   0   8   2       12.74       10.51      4.37 o
   2   8   2        1.54       -0.21      2.37 o
   4   8   2      126.62      124.78      3.65 o
   6   8   2       58.51       68.71      3.16 o
   8   8   2       23.83       22.74      3.35 o
  10   8   2       27.93       32.51      3.73 o
  12   8   2        1.56        1.27      4.30 o
  14   8   2        0.02        7.66      4.83 o
 -13   9   2        0.12       -4.22      4.22 o
 -11   9   2        2.28        5.79      2.79 o
  -9   9   2       15.61       15.43      2.66 o
  -7   9   2       22.62       23.85      2.42 o
  -5   9   2        4.48        8.07      2.10 o
  -3   9   2        3.19        1.74      2.56 o
  -1   9   2       28.63       45.23      9.21 o
   1   9   2        1.81        4.22      2.47 o
   3   9   2       10.31       13.60      3.04 o
   5   9   2        2.50        8.07      2.39 o
   7   9   2        0.13        4.26      2.45 o
   9   9   2       95.41      132.99      5.49 o
  11   9   2       15.47       16.59      4.88 o
  -6  10   2        1.92       -4.34      4.34 o
  -4  10   2        0.06       -2.64     11.97 o
  -2  10   2        1.08       -2.38      3.57 o
   0  10   2       25.49       21.44      3.87 o
   2  10   2       26.71       27.41      3.54 o
   4  10   2        0.98        0.79      3.52 o
 -27   1   3       11.02        4.11      7.07 o
 -25   1   3       69.17       79.60      8.56 o
 -23   1   3      251.45      252.88      9.91 o
 -21   1   3      980.87      932.64     16.16 o
 -19   1   3      756.99      711.12     11.03 o
 -17   1   3      176.90      166.58      4.38 o
 -15   1   3      279.57      226.37      4.21 o
 -13   1   3      168.80      191.74      3.40 o
 -11   1   3     1129.54     1133.81      8.78 o
  -9   1   3     2723.18     2591.57     16.76 o
  -7   1   3      774.91      739.55      5.61 o
  -5   1   3     9898.47     9735.46     52.08 o
  -3   1   3    19380.06    17867.90    101.01 o
  -1   1   3     2939.73     2846.19     16.72 o
   1   1   3       27.02       33.78      0.89 o
   3   1   3       70.03       70.69      1.46 o
   5   1   3       25.87       28.08      1.37 o
   7   1   3      997.99     1174.35      9.32 o
   9   1   3       31.76       31.67      1.79 o
  11   1   3       80.86      105.29      2.89 o
  13   1   3      204.72      208.77      4.66 o
  15   1   3      365.10      376.76      7.07 o
  17   1   3      214.36      221.05      8.05 o
  19   1   3       59.38       50.69      8.15 o
  21   1   3       27.35       45.48      8.48 o
  23   1   3       15.21        6.55      6.88 o
 -26   2   3        4.43      -11.23     11.23 o
 -24   2   3        1.15       -4.74      4.74 o
 -22   2   3      198.15      187.92      8.29 o
 -20   2   3        3.30        2.37      3.73 o
 -18   2   3      750.41      758.66     10.14 o
 -16   2   3      909.76      983.58      9.76 o
 -14   2   3        0.07       -1.46      1.46 o
 -12   2   3        1.95        2.83      1.17 o
 -10   2   3        0.84       -0.92      0.92 o
  -8   2   3      371.57      345.88      3.50 o
  -6   2   3     1931.60     1753.96     10.78 o
  -4   2   3      327.89      335.30      2.80 o
  -2   2   3    17934.26    17652.64    120.35 o
   0   2   3     6484.10     6357.67     42.22 o
   2   2   3      848.72     1106.31      7.38 o
   4   2   3      384.31      413.39      4.00 o
   6   2   3     1657.81     1799.45     12.57 o
   8   2   3      503.40      633.35      6.75 o
  10   2   3     1880.67     2048.67     16.69 o
  12   2   3        0.21       -1.44      1.67 o
  14   2   3      550.21      627.70      9.05 o
  16   2   3      261.37      230.38      7.11 o
  18   2   3       14.88       -4.28      4.28 o
  20   2   3        0.92       -3.15      6.27 o
  22   2   3        0.36        3.96      9.11 o
  24   2   3        0.27       -9.27     17.96 o
 -27   3   3        0.89       -1.28      9.88 o
 -25   3   3      115.75       89.30     11.79 o
 -23   3   3       50.17       49.29      7.26 o
 -21   3   3       16.90       23.88      5.16 o
 -19   3   3       19.43       14.60      3.78 o
 -17   3   3      594.04      591.46      9.46 o
 -15   3   3       53.12       48.01      2.47 o
 -13   3   3      138.94      143.38      3.12 o
 -11   3   3     1398.22     1278.83     11.05 o
  -9   3   3      505.82      429.47      4.85 o
  -7   3   3       64.93       69.33      1.72 o
  -5   3   3      122.44      169.29      2.15 o
  -3   3   3      789.11      867.07      8.19 o
  -1   3   3    10219.03    10261.85     86.75 o
   1   3   3     1524.77     1650.70     13.31 o
   3   3   3     1243.48     1342.03     10.83 o
   5   3   3      799.62      783.99      7.14 o
   7   3   3        5.90        1.66      1.30 o
   9   3   3        0.69        1.17      1.46 o
  11   3   3      325.34      257.56      5.36 o
  13   3   3        9.12        5.97      2.49 o
  15   3   3      273.22      254.30      7.39 o
  17   3   3      186.36      199.32      7.52 o
  19   3   3       24.61       14.07      6.22 o
  21   3   3        0.52        1.93      9.02 o
  23   3   3        0.51        4.47      9.50 o
 -26   4   3        6.68       12.75      8.23 o
 -24   4   3        7.42        6.79      6.13 o
 -22   4   3        0.01       -6.90      6.90 o
 -20   4   3       24.14       20.23      4.61 o
 -18   4   3        7.05        4.05      3.80 o
 -16   4   3      365.80      373.40      6.96 o
 -14   4   3       49.48       45.94      2.47 o
 -12   4   3       24.75       21.84      1.86 o
 -10   4   3      116.05       99.33      2.51 o
  -8   4   3        2.63       -1.08      1.08 o
  -6   4   3      351.19      372.86      4.48 o
  -4   4   3       30.92       19.83      2.50 o
  -2   4   3        4.61        5.12      1.15 o
   0   4   3       15.13       20.69      1.90 o
   2   4   3     9702.92     9810.33     75.52 o
   4   4   3     3424.40     3538.13     27.96 o
   6   4   3       13.42       13.64      1.51 o
   8   4   3      674.52      667.38      7.38 o
  10   4   3      810.68      808.77      9.19 o
  12   4   3      308.56      301.10      6.29 o
  14   4   3        9.69        5.04      3.44 o
  16   4   3       13.95        5.80      3.88 o
  18   4   3        0.03        0.12      4.28 o
  20   4   3        4.18       -3.54      5.73 o
  22   4   3        5.47       -0.47      8.00 o
 -25   5   3       20.27       15.96     10.52 o
 -23   5   3       47.09       41.13      7.11 o
 -21   5   3      304.19      305.56     10.26 o
 -19   5   3        0.17        4.47      3.85 o
 -17   5   3       24.94       21.75      3.88 o
 -15   5   3       80.59       75.39      3.20 o
 -13   5   3       57.18       53.95      2.64 o
 -11   5   3        2.63       -1.46      1.46 o
  -9   5   3      535.29      516.83      6.57 o
  -7   5   3      737.74      794.20      8.67 o
  -5   5   3       25.80       27.44      1.87 o
  -3   5   3      256.09      233.77      6.66 o
  -1   5   3        0.90       -1.76      1.88 o
   1   5   3        5.59       11.29      1.63 o
   3   5   3       51.23       52.84      2.13 o
   5   5   3      466.38      496.88      6.06 o
   7   5   3      168.50      183.55      3.81 o
   9   5   3       42.02       31.59      2.23 o
  11   5   3       67.70       62.51      3.16 o
  13   5   3      100.17       93.42      4.95 o
  15   5   3        8.20        7.91      3.82 o
  17   5   3       25.87       37.63      5.23 o
  19   5   3        2.85        0.51      5.79 o
  21   5   3       18.60       29.95     10.06 o
 -22   6   3       10.57       15.74      5.26 o
 -20   6   3       46.93       50.73      5.38 o
 -18   6   3        3.08        0.29      3.36 o
 -16   6   3       64.78       69.06      3.38 o
 -14   6   3       60.91       63.33      3.54 o
 -12   6   3       11.84        3.36      2.40 o
 -10   6   3      235.62      241.31      5.48 o
  -8   6   3       66.05       60.23      2.64 o
  -6   6   3     1986.34     2004.71     20.79 o
  -4   6   3      141.21      118.16      3.42 o
  -2   6   3      868.92      896.94     19.20 o
   0   6   3      216.34      192.76      5.49 o
   2   6   3       71.49       70.18      3.29 o
   4   6   3      154.60      143.66      5.04 o
   6   6   3      122.32      125.00      3.65 o
   8   6   3      149.99      130.00      3.84 o
  10   6   3       33.29       34.62      2.86 o
  12   6   3       25.63       21.72      2.90 o
  14   6   3       35.54       23.85      4.09 o
  16   6   3       52.55       56.35      5.23 o
  18   6   3        8.67        5.77      4.76 o
 -21   7   3       11.75        8.05      4.39 o
 -19   7   3        8.34        8.78      3.91 o
 -17   7   3        0.32       -2.46      4.09 o
 -15   7   3        0.02       -1.77      2.97 o
 -13   7   3      199.71      191.65      6.31 o
 -11   7   3       89.41       82.46      3.66 o
  -9   7   3       63.81       69.05      3.31 o
  -7   7   3      812.48      816.87      9.70 o
  -5   7   3        4.27       -0.18      2.07 o
  -3   7   3       14.08        9.67      2.61 o
  -1   7   3      308.66      313.28     14.73 o
   1   7   3      731.85      750.01     18.70 o
   3   7   3        0.01        1.69      1.90 o
   5   7   3      187.47      170.90      4.29 o
   7   7   3      108.13      104.02      3.86 o
   9   7   3        0.11        2.53      2.48 o
  11   7   3       70.35       89.77      7.63 o
  13   7   3        4.92        3.00      2.90 o
  15   7   3        9.62       11.51      4.43 o
  17   7   3        0.77        6.12      3.60 o
 -18   8   3       51.29       68.83      7.67 o
 -16   8   3        0.85        2.58      4.64 o
 -14   8   3        0.86        3.99      3.13 o
 -12   8   3        3.19        5.99      2.69 o
 -10   8   3        9.24        6.22      2.41 o
  -8   8   3       12.48       10.89      2.14 o
  -6   8   3       33.48       31.12      2.25 o
  -4   8   3        1.92        2.13      2.78 o
  -2   8   3       89.45       82.44      4.01 o
   0   8   3        4.55       -1.94      2.32 o
   2   8   3       84.35       70.77      3.93 o
   4   8   3       72.10       71.14      3.39 o
   6   8   3       38.65       26.28      2.74 o
   8   8   3       93.35      105.08      4.35 o
  10   8   3       32.27       34.32      4.32 o
  12   8   3       40.68       56.50      6.36 o
  14   8   3        1.57        5.05      5.00 o
 -13   9   3        9.49       13.13      4.00 o
 -11   9   3       22.04       24.91      3.16 o
  -9   9   3       51.47       58.75      3.21 o
  -7   9   3       18.53       16.30      2.21 o
  -5   9   3       10.15       16.20      2.67 o
  -3   9   3        7.69        7.03      2.80 o
  -1   9   3        3.05        2.57      2.68 o
   1   9   3       33.84       31.60      3.81 o
   3   9   3      193.61      197.29      5.22 o
   5   9   3        1.43        3.32      2.42 o
   7   9   3       15.88       22.81      3.25 o
   9   9   3        7.94       -1.81      3.80 o
  -6  10   3        1.84       -2.76      4.90 o
  -4  10   3      148.36      187.27     12.77 o
  -2  10   3       65.25       76.17      5.79 o
   0  10   3       45.71       58.57      5.20 o
   2  10   3        0.02       -0.44      5.04 o
 -28   0   4        5.47        9.22     10.62 o
 -26   0   4        5.36        0.56      7.23 o
 -24   0   4        3.08       17.36      7.25 o
 -22   0   4        6.43       -1.65      6.39 o
 -20   0   4      168.77      203.57      9.44 o
 -18   0   4      604.48      564.90     12.17 o
 -16   0   4     2595.11     2715.65     29.78 o
 -14   0   4     1471.61     1433.14     17.29 o
 -12   0   4     1988.87     1967.59     18.35 o
 -10   0   4     4045.13     4146.83     34.23 o
  -8   0   4    14946.16    14995.12    111.98 o
  -6   0   4   163718.75   112651.20    858.76 o
  -4   0   4    63877.23    52914.35    421.27 o
  -2   0   4    21489.55    21090.68    175.36 o
   0   0   4     2236.67     2148.69     19.50 o
   2   0   4       57.51       76.00      2.80 o
   4   0   4     2970.46     2955.02     28.72 o
   6   0   4        0.01       -1.61      1.97 o
   8   0   4      664.50      636.78     10.56 o
  10   0   4     2981.95     3296.80     75.02 o
  12   0   4      173.15      197.19     12.63 o
  14   0   4       85.18       79.07      4.66 o
  16   0   4      645.29      588.59     26.28 o
  18   0   4      178.62      116.67     14.02 o
  20   0   4      108.06      131.46     15.73 o
  22   0   4       11.27        7.77      9.86 o
 -27   1   4        3.06       -1.22      5.82 o
 -25   1   4        2.32        4.73      5.07 o
 -23   1   4      201.44      231.69     10.15 o
 -21   1   4      272.84      246.47     10.47 o
 -19   1   4      678.75      637.33      9.12 o
 -17   1   4     1270.58     1304.33     12.65 o
 -15   1   4      296.29      300.61      4.76 o
 -13   1   4     1395.37     1418.86     11.13 o
 -11   1   4      545.01      495.69      4.75 o
  -9   1   4     2552.49     2263.34     15.03 o
  -7   1   4      254.28      245.75      2.75 o
  -5   1   4     4233.04     4060.46     22.85 o
  -3   1   4       12.68       15.45      0.73 o
  -1   1   4     6509.83     6215.90     35.59 o
   1   1   4     3387.99     3603.59     22.61 o
   3   1   4       73.98      112.04      2.13 o
   5   1   4      907.98      992.29      8.09 o
   7   1   4     2268.57     2602.28     18.19 o
   9   1   4        4.31        1.27      1.34 o
  11   1   4        2.87       -1.57      1.57 o
  13   1   4      738.52      696.50      9.24 o
  15   1   4       15.81       16.38      3.73 o
  17   1   4       50.04       48.93      7.80 o
  19   1   4       26.78       14.68      6.60 o
  21   1   4        0.73        0.31      6.22 o
  23   1   4        1.61       -0.76      8.25 o
 -28   2   4       13.00       22.56     11.85 o
 -26   2   4       20.28       12.22     10.69 o
 -24   2   4        4.42        8.46      4.87 o
 -22   2   4      439.45      489.16     12.46 o
 -20   2   4      218.09      239.23      7.35 o
 -18   2   4        3.77       -2.37      2.37 o
 -16   2   4        5.37       -0.36      1.76 o
 -14   2   4     2122.74     2057.19     15.83 o
 -12   2   4     1852.16     1804.31     13.81 o
 -10   2   4      954.70      860.12      6.96 o
  -8   2   4     3825.69     3698.01     23.21 o
  -6   2   4      739.43      678.46      4.99 o
  -4   2   4      247.39      253.67      2.54 o
  -2   2   4        8.04       16.89      0.90 o
   0   2   4     1905.20     1832.81     12.15 o
   2   2   4    17001.47    17201.85    107.75 o
   4   2   4      382.07      407.53      4.09 o
   6   2   4     1796.26     1922.09     14.30 o
   8   2   4      167.33      220.36      4.95 o
  10   2   4      758.06      749.74      8.21 o
  12   2   4      221.42      205.61      4.51 o
  14   2   4      388.13      379.41      8.71 o
  16   2   4      711.46      668.00     12.44 o
  18   2   4       71.22       64.91      8.64 o
  20   2   4        7.15       -0.37      6.67 o
  22   2   4        0.22       18.21     10.60 o
 -27   3   4        3.82        0.37      9.42 o
 -25   3   4       14.99       16.79      8.40 o
 -23   3   4      347.62      347.80     14.05 o
 -21   3   4      438.25      469.82     11.50 o
 -19   3   4      214.36      219.64      6.81 o
 -17   3   4      209.83      194.09      5.43 o
 -15   3   4      604.40      597.67      7.79 o
 -13   3   4        2.53        4.80      1.54 o
 -11   3   4     2121.22     2299.55     17.78 o
  -9   3   4      326.46      384.43      4.55 o
  -7   3   4     2597.95     2551.51     18.10 o
  -5   3   4      336.71      308.33      4.25 o
  -3   3   4     3477.48     3454.04     27.39 o
  -1   3   4     2706.68     2871.26     24.19 o
   1   3   4     1041.49     1053.35      8.78 o
   3   3   4      854.76     1145.01      9.43 o
   5   3   4       87.17       71.92      2.14 o
   7   3   4      587.22      642.60      7.07 o
   9   3   4      165.24      128.06      3.31 o
  11   3   4     1414.60     1457.54     15.50 o
  13   3   4       44.60       34.31      3.58 o
  15   3   4      237.94      258.22      8.09 o
  17   3   4        6.25        6.98      4.46 o
  19   3   4        1.44        2.44      6.58 o
  21   3   4        1.74       12.38      9.96 o
 -26   4   4        1.06       -7.32      7.32 o
 -24   4   4       22.66        8.09      7.25 o
 -22   4   4      212.65      235.11      9.24 o
 -20   4   4       72.79       76.27      5.77 o
 -18   4   4       24.50       41.34      4.74 o
 -16   4   4       15.70       11.74      2.28 o
 -14   4   4      486.30      507.21      6.27 o
 -12   4   4      328.69      347.69      4.72 o
 -10   4   4      483.86      464.04      5.16 o
  -8   4   4     2283.10     2267.47     16.48 o
  -6   4   4     1164.94     1284.72     10.39 o
  -4   4   4      102.19      147.22      4.60 o
  -2   4   4       92.80       51.94      2.22 o
   0   4   4     3435.67     3468.14     36.12 o
   2   4   4     1962.95     1904.74     15.90 o
   4   4   4        1.23       -0.34      1.34 o
   6   4   4        0.35        3.17      1.50 o
   8   4   4      260.41      238.70      4.40 o
  10   4   4      510.38      519.95      7.34 o
  12   4   4      153.07      161.66      5.68 o
  14   4   4       67.80       57.18      4.94 o
  16   4   4        2.87       -0.47      3.67 o
  18   4   4        1.37        0.51      7.20 o
  20   4   4        0.00        0.86      8.91 o
 -25   5   4        4.61        9.10      6.16 o
 -23   5   4        0.97       -2.89      5.52 o
 -21   5   4       35.15       30.40      5.19 o
 -19   5   4      109.11      107.29      6.21 o
 -17   5   4        3.17       -1.25      2.85 o
 -15   5   4      119.56      116.61      3.62 o
 -13   5   4      280.15      263.98      4.82 o
 -11   5   4      327.36      307.60      4.38 o
  -9   5   4     1007.00      934.69      9.54 o
  -7   5   4       18.15       18.46      1.62 o
  -5   5   4        0.21        5.98      1.65 o
  -3   5   4       34.85       28.47      1.94 o
  -1   5   4      186.35      183.14      4.52 o
   1   5   4      325.65      331.52      5.15 o
   3   5   4      994.06      947.80     10.76 o
   5   5   4      352.62      353.19      5.15 o
   7   5   4      152.89      159.90      3.58 o
   9   5   4      465.43      498.69      7.02 o
  11   5   4      116.97      110.56      6.02 o
  13   5   4        0.28       -3.12      3.12 o
  15   5   4        3.90        0.52      3.62 o
  17   5   4        5.13        0.22      4.33 o
  19   5   4        7.97       -0.30      6.30 o
 -22   6   4        6.32       11.26      4.66 o
 -20   6   4      123.58      127.28      6.78 o
 -18   6   4      200.99      206.31      7.70 o
 -16   6   4      143.74      154.08      4.40 o
 -14   6   4        0.53       -1.63      1.63 o
 -12   6   4       42.88       43.25      3.10 o
 -10   6   4       51.99       62.63      2.98 o
  -8   6   4      144.99      148.55      3.69 o
  -6   6   4      128.35      135.46      4.99 o
  -4   6   4      833.42      787.38      9.92 o
  -2   6   4      840.69      815.70     11.72 o
   0   6   4      858.92      811.80     12.73 o
   2   6   4      143.28      140.31      4.13 o
   4   6   4      294.46      237.66      5.04 o
   6   6   4      655.17      676.47      9.22 o
   8   6   4        7.18        9.86      2.19 o
  10   6   4        4.69       -0.62      2.49 o
  12   6   4      125.35      101.20      4.63 o
  14   6   4        1.09        2.99      3.57 o
  16   6   4        0.33       -3.89      3.89 o
  18   6   4        0.07        0.84      4.72 o
 -21   7   4        9.12       13.68      4.23 o
 -19   7   4       21.99       20.08      3.61 o
 -17   7   4       49.00       44.16      5.52 o
 -15   7   4       71.63       64.13      4.63 o
 -13   7   4       11.42        2.55      2.70 o
 -11   7   4       83.31       81.17      4.29 o
  -9   7   4      133.11      128.78      3.78 o
  -7   7   4      256.66      250.74      4.58 o
  -5   7   4      181.96      172.90      5.12 o
  -3   7   4      502.63      479.04     14.44 o
  -1   7   4        1.99       -2.39      2.39 o
   1   7   4      898.45      868.47     14.22 o
   3   7   4       99.78       99.43      4.90 o
   5   7   4       55.85       63.90      3.25 o
   7   7   4       54.54       66.43      3.58 o
   9   7   4       22.77       17.36      3.20 o
  11   7   4       56.67       60.35      5.42 o
  13   7   4       48.07       44.36      5.15 o
  15   7   4        4.34        7.07      4.56 o
 -18   8   4        2.53        2.49      5.35 o
 -16   8   4        2.01       -2.62      4.59 o
 -14   8   4        6.62        3.84      3.09 o
 -12   8   4       66.36       80.72      3.98 o
 -10   8   4       65.79       64.70      3.29 o
  -8   8   4       77.70       86.65      3.21 o
  -6   8   4      101.39      106.94      3.47 o
  -4   8   4        1.43       -4.01      4.01 o
  -2   8   4        0.27       -1.74      2.51 o
   0   8   4       14.05       13.12      3.24 o
   2   8   4        3.21        3.65      2.33 o
   4   8   4      578.74      573.98     11.60 o
   6   8   4        0.83        1.75      2.67 o
   8   8   4       28.57       35.09      3.90 o
  10   8   4        2.90        9.44      4.51 o
  12   8   4        4.60        7.82      5.60 o
 -13   9   4        3.64        7.77      3.51 o
 -11   9   4       32.11       33.61      3.39 o
  -9   9   4        0.21       -2.35      2.35 o
  -7   9   4       36.82       44.28      2.76 o
  -5   9   4       11.06        5.15      4.69 o
  -3   9   4        9.77        2.33      3.44 o
  -1   9   4       12.68       15.46      3.58 o
   1   9   4       44.73       63.72      5.23 o
   3   9   4        3.95        4.84      2.55 o
   5   9   4       97.58      109.58      5.16 o
   7   9   4        9.32        7.92      3.41 o
   9   9   4       12.13       15.44      6.77 o
  -6  10   4        0.26       -6.36      6.36 o
  -4  10   4        3.73        0.66      5.16 o
  -2  10   4       17.70       10.93      4.06 o
   0  10   4        0.23       -5.26      5.26 o
 -29   1   5        0.01       -3.95      6.72 o
 -27   1   5       17.07       19.61      6.18 o
 -25   1   5       46.59       53.35      6.85 o
 -23   1   5       22.20       18.32      6.08 o
 -21   1   5      791.92      788.75     14.16 o
 -19   1   5      791.79      745.71      9.93 o
 -17   1   5     2134.48     2171.57     18.40 o
 -15   1   5      235.19      230.54      4.10 o
 -13   1   5     1028.73     1165.82      9.00 o
 -11   1   5     2038.89     2400.90     15.93 o
  -9   1   5      180.01      217.54      3.01 o
  -7   1   5        2.27        0.34      0.76 o
  -5   1   5     3175.72     3352.58     19.57 o
  -3   1   5     1793.34     1686.42     10.58 o
  -1   1   5     2764.39     2875.70     17.69 o
   1   1   5      899.83      985.95      7.63 o
   3   1   5      841.91      874.66      7.64 o
   5   1   5     1303.98     1492.05     11.71 o
   7   1   5      653.78      772.63      7.68 o
   9   1   5      123.55      134.50      3.35 o
  11   1   5       28.94       21.11      2.33 o
  13   1   5      416.72      387.52      7.21 o
  15   1   5       28.68       19.97      4.36 o
  17   1   5        1.20       -5.33      5.33 o
  19   1   5       26.13       22.50      7.12 o
  21   1   5        1.09       -5.97      5.97 o
 -28   2   5        0.70       -7.58      9.30 o
 -26   2   5       70.86       70.66     10.39 o
 -24   2   5       20.35       27.03      5.95 o
 -22   2   5      270.29      316.77     10.25 o
 -20   2   5        9.74       11.15      3.73 o
 -18   2   5       23.59       23.16      2.58 o
 -16   2   5      160.04      156.06      3.45 o
 -14   2   5     1140.67     1269.36     10.84 o
 -12   2   5      429.68      415.68      4.78 o
 -10   2   5     1670.53     1690.67     12.11 o
  -8   2   5     6438.17     6411.03     38.70 o
  -6   2   5       80.80       80.38      1.47 o
  -4   2   5      211.24      210.43      2.29 o
  -2   2   5     1568.24     1557.11     10.03 o
   0   2   5      257.98      185.94      3.34 o
   2   2   5       68.67       96.09      2.01 o
   4   2   5       47.66       54.72      1.75 o
   6   2   5      943.30     1012.66      8.73 o
   8   2   5      126.86      117.71      3.20 o
  10   2   5       85.39       83.73      2.71 o
  12   2   5       59.44       74.39      3.81 o
  14   2   5      634.04      649.73     12.83 o
  16   2   5      193.94      162.58      8.24 o
  18   2   5        0.01       -0.97      6.76 o
  20   2   5        7.36       17.07      8.56 o
  22   2   5        5.24       -6.19      9.42 o
 -27   3   5        0.85       -4.21      8.07 o
 -25   3   5        1.78        3.36      7.52 o
 -23   3   5       97.99       92.28      7.51 o
 -21   3   5       68.51       80.09      5.04 o
 -19   3   5       67.64       77.16      5.00 o
 -17   3   5      448.37      443.50      6.55 o
 -15   3   5      249.18      207.12      4.68 o
 -13   3   5      186.33      185.05      3.98 o
 -11   3   5      355.35      321.80      4.66 o
  -9   3   5     1573.39     1577.93     12.23 o
  -7   3   5      272.49      271.42      3.46 o
  -5   3   5      689.27      690.77      6.42 o
  -3   3   5     3174.65     3552.07     26.73 o
  -1   3   5        1.53        0.65      1.40 o
   1   3   5     1818.98     1926.43     14.70 o
   3   3   5     3701.74     4088.06     29.28 o
   5   3   5      255.31      246.74      4.10 o
   7   3   5      789.24      804.65      8.53 o
   9   3   5       37.43       43.37      2.55 o
  11   3   5      292.77      295.91      6.55 o
  13   3   5       78.96       88.87      5.10 o
  15   3   5       14.84       13.48      4.27 o
  17   3   5        0.00       -4.27     11.53 o
  19   3   5        6.35       14.17     10.63 o
  21   3   5        0.08      -16.50     18.14 o
 -26   4   5        0.05       -6.08      8.71 o
 -24   4   5        0.01        0.75      5.64 o
 -22   4   5      287.25      319.77     10.62 o
 -20   4   5       27.59       37.41      4.53 o
 -18   4   5      128.90      111.42      4.58 o
 -16   4   5      421.10      421.16      6.02 o
 -14   4   5       43.05       45.46      2.48 o
 -12   4   5       21.74       24.02      1.94 o
 -10   4   5       67.48       90.95      2.40 o
  -8   4   5       20.47       22.77      1.41 o
  -6   4   5      560.89      577.27      5.82 o
  -4   4   5     1681.40     1669.98     13.90 o
  -2   4   5      133.49      106.92      2.29 o
   0   4   5     2104.28     2208.08     19.59 o
   2   4   5      572.20      517.53      5.70 o
   4   4   5      276.86      259.80      4.18 o
   6   4   5      143.88      175.37      3.84 o
   8   4   5      323.36      290.95      5.19 o
  10   4   5     2404.92     2437.44     23.02 o
  12   4   5       77.86       49.65      4.26 o
  14   4   5        4.97       -0.28      3.47 o
  16   4   5       55.05       55.06      7.72 o
  18   4   5       13.94       21.04      7.82 o
  20   4   5        5.35       11.14      9.77 o
 -25   5   5        5.11        5.41      5.94 o
 -23   5   5       73.85       72.18      7.07 o
 -21   5   5       54.58       71.47      7.94 o
 -19   5   5      342.35      402.64     10.80 o
 -17   5   5      223.68      249.72      6.51 o
 -15   5   5      320.91      299.73      5.69 o
 -13   5   5     1069.40     1068.26     11.34 o
 -11   5   5      239.46      245.42      3.94 o
  -9   5   5      237.24      211.96      3.77 o
  -7   5   5       18.08       17.03      2.11 o
  -5   5   5      687.71      659.13      7.15 o
  -3   5   5       67.13       65.64      3.55 o
  -1   5   5      427.79      438.78      6.22 o
   1   5   5       13.79        8.03      1.91 o
   3   5   5       10.37        4.88      1.69 o
   5   5   5      178.10      168.66      4.22 o
   7   5   5      645.73      710.48      8.44 o
   9   5   5      175.25      171.23      4.41 o
  11   5   5        1.21       -0.87      3.19 o
  13   5   5        5.46        5.31      3.89 o
  15   5   5       38.41       44.15      5.80 o
  17   5   5        0.24       -0.86      5.84 o
  19   5   5       99.49      127.57     14.72 o
 -24   6   5        0.78        4.00      6.33 o
 -22   6   5        1.27        5.87      4.47 o
 -20   6   5       63.55       72.17      5.68 o
 -18   6   5        0.11       -2.08      3.24 o
 -16   6   5        0.01       -1.33      2.26 o
 -14   6   5        4.00       -2.06      2.06 o
 -12   6   5      538.46      553.42      8.56 o
 -10   6   5      401.92      414.07      6.61 o
  -8   6   5       25.51       19.53      2.04 o
  -6   6   5       70.15       58.04      2.29 o
  -4   6   5        0.81       -2.05      2.05 o
  -2   6   5      874.58      811.52     13.01 o
   0   6   5      367.03      362.88      6.29 o
   2   6   5      967.19      887.62     12.46 o
   4   6   5        8.48        9.84      2.46 o
   6   6   5      108.87      106.22      3.55 o
   8   6   5        3.01       10.94      2.40 o
  10   6   5       78.34       90.20      3.81 o
  12   6   5      110.43      111.32      5.92 o
  14   6   5       50.93       54.03      5.57 o
  16   6   5        0.18       -3.11      4.43 o
 -21   7   5        0.00        0.14      3.74 o
 -19   7   5        0.86        0.99      3.71 o
 -17   7   5        9.35        3.02      4.24 o
 -15   7   5       15.59       15.40      3.62 o
 -13   7   5       10.24        4.80      3.04 o
 -11   7   5        0.35       -0.93      2.29 o
  -9   7   5      139.36      126.61      3.76 o
  -7   7   5       25.01       26.34      2.19 o
  -5   7   5        7.34        0.57      2.32 o
  -3   7   5      270.54      260.69      8.25 o
  -1   7   5        0.23       -2.84      2.84 o
   1   7   5      249.81      253.48      5.77 o
   3   7   5      283.15      308.94      6.45 o
   5   7   5       17.07       19.08      2.97 o
   7   7   5        0.01       -2.51      2.51 o
   9   7   5       31.34       23.30      4.10 o
  11   7   5        2.21        1.59      3.83 o
  13   7   5        4.24        1.07      4.50 o
  15   7   5       14.92       11.20      5.58 o
 -18   8   5       22.41       35.27      6.50 o
 -16   8   5        6.71        6.39      4.91 o
 -14   8   5       22.97       28.08      3.92 o
 -12   8   5        7.90        7.67      2.77 o
 -10   8   5        6.79        2.97      2.45 o
  -8   8   5        0.00       -0.04      2.56 o
  -6   8   5        7.84       10.64      1.98 o
  -4   8   5        0.32       -1.78      2.12 o
  -2   8   5       24.32       19.53      3.04 o
   0   8   5        0.51       -2.54      2.54 o
   2   8   5        1.09       -0.36      2.60 o
   4   8   5        7.13        0.71      2.77 o
   6   8   5      227.33      241.08      7.37 o
   8   8   5       22.76       21.62      4.12 o
  10   8   5       11.99       28.92      6.57 o
  12   8   5       49.37       81.92      8.68 o
 -13   9   5       14.96       25.41      4.01 o
 -11   9   5       19.43       31.02      3.39 o
  -9   9   5        0.93       -2.30      2.33 o
  -7   9   5        0.37       -0.47      2.10 o
  -5   9   5        2.17        8.53      2.79 o
  -3   9   5        0.34       -2.94      2.94 o
  -1   9   5       23.28       18.86      3.70 o
   1   9   5       29.74       20.07      2.99 o
   3   9   5        0.02        0.32      3.27 o
   5   9   5       12.52        5.98      3.45 o
   7   9   5        0.94        5.09      3.74 o
  -6  10   5        0.28       -7.21      7.21 o
  -4  10   5        9.20        7.35      4.95 o
  -2  10   5       27.95       39.61      6.70 o
 -28   0   6       42.23       28.51     12.62 o
 -26   0   6       19.99       19.85      9.06 o
 -24   0   6        0.98        4.19      8.18 o
 -22   0   6      639.42      669.98     23.28 o
 -20   0   6      343.73      409.99     12.62 o
 -18   0   6     1110.85     1157.22     18.48 o
 -16   0   6     1255.37     1262.38     16.34 o
 -14   0   6       53.96       57.85      3.24 o
 -12   0   6       20.51       31.41      2.27 o
 -10   0   6      914.68     1110.49     11.62 o
  -8   0   6    30539.86    28292.46    208.54 o
  -6   0   6    50808.34    45097.48    423.51 o
  -4   0   6     4235.98     4379.47     38.31 o
  -2   0   6        0.99        3.33      1.18 o
   0   0   6    11728.14    11386.96     96.25 o
   2   0   6    10111.62    10538.53     93.86 o
   4   0   6      536.02      601.17      8.64 o
   6   0   6      468.36      588.66      9.96 o
   8   0   6        0.00       -2.34      2.34 o
  10   0   6      204.34      215.45      9.71 o
  12   0   6        0.30        2.27      2.84 o
  14   0   6      955.06      973.82     25.20 o
  16   0   6       54.62       61.39     12.03 o
  18   0   6       11.11       -1.48      8.19 o
  20   0   6        0.47       -8.90      8.90 o
  22   0   6       18.27       29.74     12.11 o
 -29   1   6        0.98       -5.33      5.33 o
 -27   1   6        0.71        6.74      6.13 o
 -25   1   6       34.93       41.27      9.23 o
 -23   1   6       56.01       50.23      9.91 o
 -21   1   6      208.85      243.97      7.90 o
 -19   1   6      421.15      471.23      7.71 o
 -17   1   6       43.54       35.90      2.48 o
 -15   1   6     2775.93     2728.59     19.14 o
 -13   1   6       26.55       62.32      2.03 o
 -11   1   6     4044.37     4160.32     25.49 o
  -9   1   6     1992.49     2009.21     13.69 o
  -7   1   6     6843.79     6614.02     39.07 o
  -5   1   6     1488.57     1269.88      8.93 o
  -3   1   6      137.15      153.22      2.51 o
  -1   1   6      481.09      618.95      5.45 o
   1   1   6     1219.78     1197.77      9.48 o
   3   1   6        2.29        2.14      1.14 o
   5   1   6      836.62      970.35      8.71 o
   7   1   6      359.11      401.77      5.41 o
   9   1   6      680.99      734.50      8.61 o
  11   1   6       47.20       56.39      3.37 o
  13   1   6      157.17      185.96      7.03 o
  15   1   6       48.96       45.73      6.07 o
  17   1   6        6.29        6.14      6.65 o
  19   1   6        0.02        1.73      5.93 o
  21   1   6       48.90       74.78     12.18 o
 -28   2   6      157.40      150.95     14.18 o
 -26   2   6      111.90      109.76     10.46 o
 -24   2   6        6.20       24.59      4.95 o
 -22   2   6       57.07       58.11      5.18 o
 -20   2   6        0.05       -3.28      3.28 o
 -18   2   6      146.88      135.69      3.79 o
 -16   2   6       39.12       31.60      2.01 o
 -14   2   6     1960.07     1913.73     14.96 o
 -12   2   6      919.63      879.59      7.97 o
 -10   2   6     1093.06     1030.62      7.99 o
  -8   2   6      150.09      162.66      2.44 o
  -6   2   6      105.09      106.56      1.90 o
  -4   2   6      496.20      531.77      4.66 o
  -2   2   6       46.95       36.95      1.29 o
   0   2   6     2319.75     2382.12     17.09 o
   2   2   6      679.24      644.93      6.11 o
   4   2   6     1744.59     1973.16     14.51 o
   6   2   6      620.45      631.76      6.56 o
   8   2   6       26.60       30.91      2.06 o
  10   2   6     2686.84     2718.89     24.39 o
  12   2   6        0.52        1.71      3.41 o
  14   2   6       34.17       38.99      4.88 o
  16   2   6        0.05       -5.22      5.22 o
  18   2   6       50.23       39.80      9.27 o
  20   2   6        4.04        1.33      9.58 o
 -27   3   6        2.86       10.16     10.78 o
 -25   3   6       17.74       12.56      5.45 o
 -23   3   6      112.28      113.48      7.79 o
 -21   3   6        0.07       -3.25      3.25 o
 -19   3   6      971.56      977.57     15.41 o
 -17   3   6      790.86      819.08      9.43 o
 -15   3   6      650.01      670.58      7.73 o
 -13   3   6     1464.79     1485.16     13.29 o
 -11   3   6      840.41      877.28      8.48 o
  -9   3   6     1049.37     1190.75      9.83 o
  -7   3   6       25.44       45.97      1.59 o
  -5   3   6       92.44       71.32      1.81 o
  -3   3   6     6802.72     6955.62     49.81 o
  -1   3   6     1969.39     2161.93     15.96 o
   1   3   6      957.91      909.86      8.06 o
   3   3   6      605.24      597.28      6.58 o
   5   3   6      419.21      364.75      5.17 o
   7   3   6       21.51       37.61      2.05 o
   9   3   6      298.25      299.14      6.01 o
  11   3   6      538.21      523.30     10.08 o
  13   3   6       53.92       57.98      5.32 o
  15   3   6       11.07       13.50      5.13 o
  17   3   6        1.37        1.56     10.87 o
  19   3   6       30.38       35.46     30.25 o
 -26   4   6       12.57       10.04      6.36 o
 -24   4   6       61.18       79.19      8.13 o
 -22   4   6       35.03       46.44      5.07 o
 -20   4   6      441.82      499.52     11.36 o
 -18   4   6       91.88      111.18      4.67 o
 -16   4   6      293.51      322.42      5.52 o
 -14   4   6      269.51      276.48      5.41 o
 -12   4   6       53.73       47.58      2.24 o
 -10   4   6      300.58      288.39      4.23 o
  -8   4   6      647.35      663.19      6.26 o
  -6   4   6     1053.84     1114.44      9.92 o
  -4   4   6      234.52      185.51      3.88 o
  -2   4   6      949.39     1002.01     11.31 o
   0   4   6      605.00      660.88      6.62 o
   2   4   6        0.22       -0.75      1.32 o
   4   4   6        1.62       -1.50      1.50 o
   6   4   6       56.27       50.81      2.68 o
   8   4   6      299.93      294.88      5.78 o
  10   4   6       37.83       49.49      3.92 o
  12   4   6      364.46      357.99     11.62 o
  14   4   6        0.52       -1.82      3.77 o
  16   4   6        0.94       -3.78      4.58 o
  18   4   6       88.77      121.94     14.77 o
 -25   5   6        2.27        4.40      5.85 o
 -23   5   6       66.19       89.72      6.82 o
 -21   5   6        5.81        7.75      4.35 o
 -19   5   6       38.89       40.78      4.93 o
 -17   5   6        2.39        3.68      2.95 o
 -15   5   6        1.98       -2.13      2.13 o
 -13   5   6       89.39      100.06      3.05 o
 -11   5   6      835.85      816.83      8.27 o
  -9   5   6      719.01      704.00      7.76 o
  -7   5   6      196.29      197.77      3.97 o
  -5   5   6     1237.41     1283.92     13.75 o
  -3   5   6      278.75      274.89      5.59 o
  -1   5   6      296.75      365.51      5.65 o
   1   5   6        0.06       -1.51      1.51 o
   3   5   6       38.91       26.02      2.20 o
   5   5   6      101.92      105.72      3.36 o
   7   5   6     1109.84     1085.07     12.13 o
   9   5   6       94.17       95.12      4.13 o
  11   5   6        5.43        3.84      3.79 o
  13   5   6       14.06       18.56      4.56 o
  15   5   6        3.62       -2.09      4.77 o
  17   5   6       38.65       50.48      7.99 o
 -24   6   6       11.77       18.81      6.75 o
 -22   6   6        6.88        5.25      4.28 o
 -20   6   6        7.64        2.67      4.22 o
 -18   6   6       17.54       13.91      3.55 o
 -16   6   6        6.65        2.89      2.33 o
 -14   6   6      163.06      194.12      4.84 o
 -12   6   6      253.02      278.18      6.33 o
 -10   6   6       14.50       13.64      2.44 o
  -8   6   6      119.70      111.27      3.41 o
  -6   6   6       36.33       40.54      2.33 o
  -4   6   6       47.59       38.76      2.75 o
  -2   6   6      665.55      672.84      9.08 o
   0   6   6      168.82      127.75      4.24 o
   2   6   6       28.14       35.00      2.89 o
   4   6   6      190.08      163.69      4.55 o
   6   6   6       17.05       16.71      2.71 o
   8   6   6      321.03      315.46      7.13 o
  10   6   6       12.38        9.37      2.79 o
  12   6   6       40.15       35.92      4.82 o
  14   6   6        0.47       -0.66      4.27 o
  16   6   6        0.90       -2.35      5.03 o
 -21   7   6        0.13        2.09      3.73 o
 -19   7   6       21.16       16.49      4.05 o
 -17   7   6       20.98       19.70      4.97 o
 -15   7   6       81.52       98.32      5.02 o
 -13   7   6      761.10      839.31     12.19 o
 -11   7   6       33.56       35.24      3.04 o
  -9   7   6        1.98        0.19      2.10 o
  -7   7   6        8.86       -1.77      2.00 o
  -5   7   6      540.16      525.70      7.48 o
  -3   7   6      653.32      689.29     10.20 o
  -1   7   6        9.14       -0.81      2.14 o
   1   7   6       99.23       87.37      4.01 o
   3   7   6       34.19       24.34      3.03 o
   5   7   6        2.30        5.11      2.94 o
   7   7   6        3.78        0.89      2.93 o
   9   7   6        1.51        3.43      3.02 o
  11   7   6       31.82       22.27      4.89 o
  13   7   6        1.62       -4.44      4.54 o
 -18   8   6       36.80       39.65      6.68 o
 -16   8   6        0.32       -3.32      4.35 o
 -14   8   6        0.00        3.77      4.03 o
 -12   8   6        0.03        3.49      2.64 o
 -10   8   6      217.93      236.51      8.08 o
  -8   8   6       12.56       14.73      2.33 o
  -6   8   6       30.11       29.07      2.49 o
  -4   8   6        1.33        0.49      1.88 o
  -2   8   6       28.99       29.29      2.57 o
   0   8   6       58.33       57.81      3.37 o
   2   8   6       21.43       12.35      2.96 o
   4   8   6       31.57       21.32      3.48 o
   6   8   6      115.11       84.58      4.94 o
   8   8   6       32.85       39.80      5.13 o
  10   8   6       14.23       14.79      5.97 o
 -13   9   6        0.00        2.93      4.19 o
 -11   9   6        9.95       13.66      3.01 o
  -9   9   6       20.26       28.37      3.06 o
  -7   9   6        2.59        6.27      2.74 o
  -5   9   6        6.41        3.67      2.16 o
  -3   9   6       32.52       27.57      3.19 o
  -1   9   6       41.86       37.88      3.20 o
   1   9   6       10.75        2.32      2.76 o
   3   9   6      166.09      206.82      7.78 o
   5   9   6        0.34       -0.23      3.67 o
   7   9   6        0.03        1.70      4.34 o
 -29   1   7       40.50       39.59      7.94 o
 -27   1   7       43.17       33.31      8.04 o
 -25   1   7       51.85       53.26      9.44 o
 -23   1   7      129.14      102.14      6.83 o
 -21   1   7        0.92        8.73      3.66 o
 -19   1   7     1100.08     1122.66     12.55 o
 -17   1   7      245.06      220.51      4.08 o
 -15   1   7      428.48      418.14      5.33 o
 -13   1   7     1258.43     1407.52     10.44 o
 -11   1   7     3266.58     3669.49     22.86 o
  -9   1   7    33740.00    33194.67    189.62 o
  -7   1   7     1022.52     1126.37      8.85 o
  -5   1   7     3994.98     3888.72     23.79 o
  -3   1   7     1831.09     1814.54     12.35 o
  -1   1   7       14.44        8.67      1.13 o
   1   1   7     1201.57     1383.46     11.22 o
   3   1   7      164.23      200.73      3.55 o
   5   1   7     2352.01     2414.54     18.66 o
   7   1   7      243.52      225.70      4.57 o
   9   1   7      233.01      247.36      5.11 o
  11   1   7      123.81      113.68      4.98 o
  13   1   7      473.64      397.73     10.98 o
  15   1   7       71.39       88.48      7.49 o
  17   1   7        0.47       -5.38      5.38 o
  19   1   7        7.04       -5.73      6.41 o
  21   1   7       19.49       14.58      9.30 o
 -28   2   7       95.19      108.48     12.86 o
 -26   2   7       24.65        9.48      7.13 o
 -24   2   7       22.09       21.05      5.04 o
 -22   2   7        2.18        4.99      3.70 o
 -20   2   7      204.96      212.06      7.52 o
 -18   2   7       90.28       80.45      2.78 o
 -16   2   7       54.59       60.18      2.35 o
 -14   2   7     1831.32     1770.64     13.76 o
 -12   2   7      498.63      481.64      5.36 o
 -10   2   7      257.33      279.90      3.86 o
  -8   2   7      643.37      645.97      5.60 o
  -6   2   7     1343.27     1420.46     10.21 o
  -4   2   7      804.91      731.10      5.81 o
  -2   2   7     1377.90     1324.24     10.18 o
   0   2   7     1326.31     1495.80     11.48 o
   2   2   7     1018.30     1008.72      8.77 o
   4   2   7     1248.98     1133.05      9.95 o
   6   2   7      186.09      217.12      3.97 o
   8   2   7      832.26      877.47      9.27 o
  10   2   7      179.08      156.97      5.05 o
  12   2   7        6.04        1.24      3.65 o
  14   2   7        8.49        8.48      4.56 o
  16   2   7        3.02        2.96      6.91 o
  18   2   7       37.20       31.81      9.64 o
  20   2   7       13.79       31.35     12.27 o
 -27   3   7        4.18       -0.37      8.56 o
 -25   3   7        6.59        6.84      5.09 o
 -23   3   7      125.23      157.22      8.48 o
 -21   3   7       74.58       89.65      5.31 o
 -19   3   7      107.05       97.99      4.45 o
 -17   3   7      184.00      158.06      4.04 o
 -15   3   7      831.95      923.33      9.58 o
 -13   3   7      908.16      891.11      9.06 o
 -11   3   7      233.16      222.89      3.75 o
  -9   3   7       86.62       78.10      2.24 o
  -7   3   7     3952.31     3951.43     27.48 o
  -5   3   7        2.49        0.84      1.26 o
  -3   3   7     2546.72     2571.50     18.22 o
  -1   3   7      313.04      255.74      3.75 o
   1   3   7      119.27      109.38      2.74 o
   3   3   7       82.69       86.43      2.61 o
   5   3   7     1038.06      896.05      8.88 o
   7   3   7       78.80       80.42      2.99 o
   9   3   7      343.31      348.89      6.67 o
  11   3   7      731.11      739.52     13.79 o
  13   3   7       92.52       97.07      6.32 o
  15   3   7       18.06       13.81      6.16 o
  17   3   7        3.15       -3.93      7.98 o
  19   3   7        1.07       15.79      9.57 o
 -26   4   7        0.00        0.23      5.95 o
 -24   4   7        8.35        4.87      5.18 o
 -22   4   7      132.59      134.69      7.21 o
 -20   4   7       24.31       14.23      4.22 o
 -18   4   7       41.80       38.02      3.54 o
 -16   4   7      146.56      144.28      3.92 o
 -14   4   7      134.13      134.90      3.50 o
 -12   4   7        0.06       -1.56      1.56 o
 -10   4   7      794.57      831.67      9.26 o
  -8   4   7      109.32      107.35      4.77 o
  -6   4   7     1271.67     1371.19     12.71 o
  -4   4   7     1172.30     1145.27     10.72 o
  -2   4   7       12.58       -0.58      1.18 o
   0   4   7      169.77      178.07      3.37 o
   2   4   7       84.50      105.80      2.79 o
   4   4   7     1229.49     1303.49     12.60 o
   6   4   7      400.59      342.66      6.04 o
   8   4   7      363.49      355.86      7.06 o
  10   4   7       47.88       54.93      4.81 o
  12   4   7       65.22       60.61      5.60 o
  14   4   7       11.41       24.50      5.39 o
  16   4   7        1.25       -2.51      5.76 o
  18   4   7       20.52       10.51     16.90 o
 -25   5   7        9.56        0.59      5.77 o
 -23   5   7       24.29       28.79      5.23 o
 -21   5   7       46.96       50.41      5.93 o
 -19   5   7       28.89       26.45      3.71 o
 -17   5   7      167.36      181.76      5.34 o
 -15   5   7     1252.19     1317.16     13.58 o
 -13   5   7       47.91       40.88      2.49 o
 -11   5   7      238.71      259.91      4.22 o
  -9   5   7       67.42       69.81      2.35 o
  -7   5   7       32.02       40.88      1.93 o
  -5   5   7       50.41       63.65      2.51 o
  -3   5   7        7.67        8.87      1.59 o
  -1   5   7      382.08      397.04      5.59 o
   1   5   7       21.38       14.31      1.93 o
   3   5   7      385.43      426.56      6.32 o
   5   5   7       46.09       48.00      2.93 o
   7   5   7      283.22      312.31      7.32 o
   9   5   7       48.44       44.44      4.01 o
  11   5   7        4.57        0.03      3.77 o
  13   5   7       25.40       20.39      4.85 o
  15   5   7        0.59       -4.61      4.61 o
  17   5   7        3.83       13.07      8.18 o
 -24   6   7        2.86        4.71      6.01 o
 -22   6   7        4.99        9.93      4.38 o
 -20   6   7        0.93        3.90      3.83 o
 -18   6   7       50.57       53.98      4.45 o
 -16   6   7        0.01       -2.14      2.14 o
 -14   6   7       20.34       13.74      2.62 o
 -12   6   7     1282.67     1334.04     15.33 o
 -10   6   7      104.51      113.85      4.80 o
  -8   6   7      355.26      335.94      6.00 o
  -6   6   7      582.06      576.40      8.17 o
  -4   6   7       51.16       39.62      2.82 o
  -2   6   7      332.58      311.74      6.18 o
   0   6   7        2.26       -0.71      2.14 o
   2   6   7       15.13        8.22      2.18 o
   4   6   7      146.61      120.62      3.96 o
   6   6   7       35.94       42.13      3.33 o
   8   6   7      114.59       86.73      3.76 o
  10   6   7        0.21       -3.23      3.23 o
  12   6   7        1.95        0.80      4.08 o
  14   6   7       13.35        9.99      5.07 o
 -21   7   7        2.37        0.67      3.72 o
 -19   7   7       33.11       23.43      4.37 o
 -17   7   7       16.79       13.41      4.72 o
 -15   7   7       61.28       59.56      4.43 o
 -13   7   7       83.27       79.75      4.35 o
 -11   7   7       65.14       54.61      3.39 o
  -9   7   7        6.16        1.70      2.19 o
  -7   7   7       36.51       41.10      2.98 o
  -5   7   7      855.47      873.83     11.08 o
  -3   7   7       17.50       18.66      2.58 o
  -1   7   7      252.15      201.49      5.36 o
   1   7   7       24.11       15.95      2.76 o
   3   7   7      180.47      203.19      5.87 o
   5   7   7      160.22      169.95      5.72 o
   7   7   7        6.99        4.85      3.60 o
   9   7   7        8.70       16.06      3.94 o
  11   7   7       10.68        4.03      4.79 o
  13   7   7       51.53       62.68      7.03 o
 -18   8   7        0.02        0.36      4.70 o
 -16   8   7        6.21        4.53      4.71 o
 -14   8   7        2.82        2.79      3.21 o
 -12   8   7        0.09        2.13      2.74 o
 -10   8   7        0.18        1.61      2.45 o
  -8   8   7       28.77       27.24      2.85 o
  -6   8   7       15.95       10.62      2.38 o
  -4   8   7       15.08        8.31      2.31 o
  -2   8   7       46.72       42.78      3.25 o
   0   8   7       18.64       19.93      2.93 o
   2   8   7        4.99       12.61      3.07 o
   4   8   7       12.49       15.33      3.42 o
   6   8   7        7.14        9.80      3.90 o
   8   8   7        9.32        1.19      4.87 o
  10   8   7       26.56       26.79      6.99 o
 -13   9   7        1.67        7.04      3.80 o
 -11   9   7        6.88        7.38      3.01 o
  -9   9   7        8.66        8.07      2.87 o
  -7   9   7        0.12       -0.44      2.45 o
  -5   9   7       25.72       22.49      2.74 o
  -3   9   7       26.92       19.43      2.62 o
  -1   9   7       15.72       14.87      3.10 o
   1   9   7       12.37        7.75      3.19 o
   3   9   7       27.96       25.24      4.96 o
   5   9   7        5.83        8.10      3.70 o
 -30   0   8        3.09       -2.65     10.03 o
 -28   0   8        8.33       19.48     10.40 o
 -26   0   8        0.34       -3.21      8.09 o
 -24   0   8        0.22        3.42      7.71 o
 -22   0   8      414.78      408.95     17.75 o
 -20   0   8      278.31      270.77     10.78 o
 -18   0   8       78.94       78.68      4.33 o
 -16   0   8       18.34       19.65      2.87 o
 -14   0   8     2950.95     3035.85     49.65 o
 -12   0   8     5241.33     5081.92     50.38 o
 -10   0   8     4299.81     4420.35     38.04 o
  -8   0   8      537.09      608.95     10.74 o
  -6   0   8     1465.59     1405.56     14.54 o
  -4   0   8     1375.73     1391.73     15.13 o
  -2   0   8     1202.08     1217.75     13.84 o
   0   0   8     1515.48     1729.09     19.46 o
   2   0   8       28.20       14.90      2.59 o
   4   0   8     2475.89     2775.01     31.62 o
   6   0   8      119.29      143.84      5.94 o
   8   0   8       15.54       18.22      4.24 o
  10   0   8       72.87       81.86      6.38 o
  12   0   8        1.17       -0.62      7.76 o
  14   0   8      321.25      297.73     14.43 o
  16   0   8        7.96       11.09      8.93 o
  18   0   8       28.81        4.40     10.16 o
  20   0   8       82.35       69.16     15.33 o
 -29   1   8       33.08       39.29     11.73 o
 -27   1   8       19.03        9.28     11.42 o
 -25   1   8       10.23       21.48      6.16 o
 -23   1   8       22.23       18.73      5.72 o
 -21   1   8      142.40      123.49      6.25 o
 -19   1   8       50.45       60.60      2.94 o
 -17   1   8        0.55        0.80      1.68 o
 -15   1   8      197.99      164.53      3.86 o
 -13   1   8       10.18       15.85      1.62 o
 -11   1   8     6135.41     6317.07     36.88 o
  -9   1   8     2091.67     2292.72     15.93 o
  -7   1   8      101.06       81.02      2.37 o
  -5   1   8      242.94      287.01      3.57 o
  -3   1   8      198.38      245.02      3.51 o
  -1   1   8     3048.22     3312.26     24.22 o
   1   1   8     3120.28     3307.54     23.96 o
   3   1   8        3.57       -1.42      1.42 o
   5   1   8      412.11      411.57      6.10 o
   7   1   8      680.57      640.39      8.42 o
   9   1   8      191.22      205.39      5.42 o
  11   1   8       37.77       51.08      4.80 o
  13   1   8      238.01      218.30     10.17 o
  15   1   8       10.02       11.48      6.19 o
  17   1   8       20.52        9.74      6.78 o
  19   1   8       27.85       44.40     10.34 o
 -30   2   8       19.30       31.90     15.01 o
 -28   2   8      114.79      112.21     11.33 o
 -26   2   8       64.40       54.35      7.44 o
 -24   2   8        1.49        4.93      4.25 o
 -22   2   8       25.50       21.96      4.78 o
 -20   2   8      252.52      264.15      7.44 o
 -18   2   8      102.28       92.65      2.99 o
 -16   2   8      427.28      417.38      5.40 o
 -14   2   8       28.17       26.46      1.88 o
 -12   2   8      173.16      219.14      3.67 o
 -10   2   8      108.96      115.82      2.81 o
  -8   2   8        9.95        8.53      1.15 o
  -6   2   8      527.51      539.13      6.73 o
  -4   2   8        4.86        6.53      1.21 o
  -2   2   8     1127.09     1144.12      9.69 o
   0   2   8        5.92       -0.09      1.24 o
   2   2   8      134.43      142.73      3.14 o
   4   2   8       38.35       49.35      2.24 o
   6   2   8        0.11        1.23      1.64 o
   8   2   8      853.01      823.49      9.53 o
  10   2   8      546.09      500.87     10.36 o
  12   2   8      516.36      498.95     12.60 o
  14   2   8       23.38       32.83      6.11 o
  16   2   8       21.01       24.71     11.67 o
  18   2   8        3.33        8.63      9.39 o
 -29   3   8       51.16       41.49      9.95 o
 -27   3   8        3.13        4.65      6.86 o
 -25   3   8       37.87       37.56      6.92 o
 -23   3   8       15.61       18.81      4.78 o
 -21   3   8       31.98       32.25      4.17 o
 -19   3   8       14.37       19.73      2.95 o
 -17   3   8      159.79      154.64      4.05 o
 -15   3   8      345.16      373.33      5.79 o
 -13   3   8      136.99      142.94      3.31 o
 -11   3   8     1271.66     1247.72     10.77 o
  -9   3   8     4294.69     4355.60     28.40 o
  -7   3   8       30.76       16.31      1.72 o
  -5   3   8     3256.57     3584.39     25.56 o
  -3   3   8       59.35       56.25      1.96 o
  -1   3   8        2.56       19.60      1.66 o
   1   3   8      107.00      111.24      2.90 o
   3   3   8      179.92      169.11      3.64 o
   5   3   8     1358.41     1295.37     13.77 o
   7   3   8       33.31       30.35      2.62 o
   9   3   8      126.84      124.52      5.06 o
  11   3   8      121.88      108.27      6.37 o
  13   3   8       95.23       83.68      6.71 o
  15   3   8       32.62       19.30     12.66 o
  17   3   8        4.44        2.24     12.64 o
  19   3   8        3.01      -11.34     11.34 o
 -28   4   8       13.06        0.25      8.48 o
 -26   4   8        9.23       16.42      5.87 o
 -24   4   8       36.30       50.74      6.41 o
 -22   4   8       83.26       84.93      6.16 o
 -20   4   8        1.53        3.10      3.70 o
 -18   4   8      143.11      150.38      5.23 o
 -16   4   8      344.71      336.34      5.86 o
 -14   4   8       58.00       67.34      2.78 o
 -12   4   8      547.26      560.65      6.65 o
 -10   4   8      209.94      181.92      3.58 o
  -8   4   8        5.30        0.79      1.42 o
  -6   4   8      223.06      243.11      4.00 o
  -4   4   8       30.40       29.52      1.82 o
  -2   4   8      436.53      436.70      5.35 o
   0   4   8        0.43        3.10      1.50 o
   2   4   8       30.27       30.78      2.13 o
   4   4   8      212.11      232.37      4.75 o
   6   4   8      809.86      838.30     10.90 o
   8   4   8        1.52        6.80      3.31 o
  10   4   8       38.50       30.02      4.83 o
  12   4   8        0.45       -0.02      4.09 o
  14   4   8        1.48        2.10      4.98 o
  16   4   8      105.91      121.14     14.58 o
  18   4   8       11.40       13.35     15.24 o
 -25   5   8       82.81       92.56      8.63 o
 -23   5   8       13.88       19.02      4.77 o
 -21   5   8        0.67        0.33      3.50 o
 -19   5   8      140.63      139.46      6.07 o
 -17   5   8      169.90      180.29      5.65 o
 -15   5   8      267.36      265.25      5.49 o
 -13   5   8       36.81       34.85      2.38 o
 -11   5   8      487.20      438.26      5.84 o
  -9   5   8       50.62       54.99      2.32 o
  -7   5   8      204.93      182.37      3.76 o
  -5   5   8       51.32       33.01      2.17 o
  -3   5   8      305.23      292.04      4.90 o
  -1   5   8       78.49       90.35      2.80 o
   1   5   8       13.40       10.26      2.25 o
   3   5   8      214.50      219.17      5.65 o
   5   5   8      561.51      484.50      7.65 o
   7   5   8       59.69       57.82      3.77 o
   9   5   8        0.80        2.43      3.51 o
  11   5   8        4.18        9.07      4.22 o
  13   5   8        8.32        7.41      5.08 o
  15   5   8       16.50        9.65      6.70 o
 -24   6   8       57.37       57.33      7.06 o
 -22   6   8        5.77        5.55      4.29 o
 -20   6   8        4.12        4.57      3.85 o
 -18   6   8        7.40        2.34      3.42 o
 -16   6   8       19.33       14.14      2.57 o
 -14   6   8      183.16      195.25      4.97 o
 -12   6   8        2.87       -0.34      2.04 o
 -10   6   8      140.18      158.93      4.42 o
  -8   6   8       92.31       91.78      3.73 o
  -6   6   8      409.45      447.57      7.92 o
  -4   6   8       34.99       24.35      2.80 o
  -2   6   8       23.26       34.95      2.97 o
   0   6   8      130.48      110.32      3.42 o
   2   6   8      142.51      115.77      3.87 o
   4   6   8        0.76        0.82      2.48 o
   6   6   8      283.72      219.77      6.83 o
   8   6   8        0.01       -2.41      2.65 o
  10   6   8       26.36       20.86      4.24 o
  12   6   8        0.27       -2.39      4.24 o
  14   6   8        3.80       11.36      5.34 o
 -21   7   8        0.73       -0.76      3.65 o
 -19   7   8       17.94       21.62      4.14 o
 -17   7   8       34.90       40.47      5.54 o
 -15   7   8      161.01      159.61      5.97 o
 -13   7   8       85.24       79.36      4.20 o
 -11   7   8      147.41      149.47      4.74 o
  -9   7   8       59.66       58.06      3.25 o
  -7   7   8       10.31        0.26      2.89 o
  -5   7   8      626.03      622.01     10.21 o
  -3   7   8       72.74       80.68      3.67 o
  -1   7   8       29.32       24.81      2.95 o
   1   7   8        0.53       -2.60      2.60 o
   3   7   8       57.97       62.84      4.07 o
   5   7   8        3.45        4.66      3.46 o
   7   7   8       49.62       63.37      4.87 o
   9   7   8        0.00       -3.88      3.88 o
  11   7   8       11.17       23.07      5.71 o
 -18   8   8        4.60       14.08      5.16 o
 -16   8   8       20.38       19.38      5.38 o
 -14   8   8       75.29       89.75      5.32 o
 -12   8   8       33.36       32.15      3.40 o
 -10   8   8        3.14        6.74      2.76 o
  -8   8   8        0.25       -2.56      2.56 o
  -6   8   8        0.10       -2.30      2.30 o
  -4   8   8        7.29        1.76      2.62 o
  -2   8   8      135.32      126.57      4.51 o
   0   8   8       24.82       16.55      3.07 o
   2   8   8       19.52       15.03      3.41 o
   4   8   8        0.29       -3.38      3.38 o
   6   8   8       58.64       67.80      5.64 o
   8   8   8        0.92       -4.79      4.79 o
 -13   9   8       10.63        0.87      3.69 o
 -11   9   8       12.16       17.44      3.44 o
  -9   9   8       22.89       22.45      3.17 o
  -7   9   8        4.40        7.94      2.87 o
  -5   9   8       12.42       11.99      4.24 o
  -3   9   8       22.72       11.34      3.15 o
  -1   9   8       10.64        0.72      3.00 o
   1   9   8       16.68        5.90      3.70 o
   3   9   8        4.35       -1.79      3.65 o
 -29   1   9        2.25        2.29      6.74 o
 -27   1   9       31.24       26.16      7.66 o
 -25   1   9       29.16       16.80      8.04 o
 -23   1   9        0.54        0.07      4.01 o
 -21   1   9        7.10        2.86      2.88 o
 -19   1   9      102.97      100.99      3.66 o
 -17   1   9        2.73        0.83      1.81 o
 -15   1   9     1301.69     1515.16     12.63 o
 -13   1   9      782.11      872.61      7.75 o
 -11   1   9     6632.68     6970.26     41.82 o
  -9   1   9        0.15        2.38      1.17 o
  -7   1   9        0.00       -0.62      1.08 o
  -5   1   9      191.82      214.98      3.44 o
  -3   1   9     3826.65     4340.75     29.46 o
  -1   1   9       14.31       28.88      1.79 o
   1   1   9     1896.04     2199.89     17.25 o
   3   1   9        5.94        1.73      1.65 o
   5   1   9      269.29      218.93      4.89 o
   7   1   9        2.29        7.36      2.40 o
   9   1   9      390.83      436.77     10.54 o
  11   1   9      189.82      186.82      7.97 o
  13   1   9        9.57        7.91      5.40 o
  15   1   9       27.84        4.78      7.72 o
  17   1   9        3.52        2.56      7.05 o
  19   1   9        0.57       -1.10      8.82 o
 -30   2   9        1.58        1.53      8.27 o
 -28   2   9       40.83       28.93     10.38 o
 -26   2   9       46.98       48.28      7.37 o
 -24   2   9        4.98        2.01      4.09 o
 -22   2   9       66.18       67.12      5.02 o
 -20   2   9      277.24      285.45      6.87 o
 -18   2   9        0.28        7.16      1.92 o
 -16   2   9      592.91      638.06      6.94 o
 -14   2   9      218.76      215.16      4.57 o
 -12   2   9      973.65      971.86      9.20 o
 -10   2   9       59.44       58.39      2.09 o
  -8   2   9      282.93      295.27      3.84 o
  -6   2   9      403.37      348.91      4.30 o
  -4   2   9     1420.40     1616.88     12.94 o
  -2   2   9     1482.93     1536.65     12.59 o
   0   2   9      660.58      626.46      6.85 o
   2   2   9       52.55       22.71      1.96 o
   4   2   9       83.57       67.00      2.70 o
   6   2   9      238.70      225.76      4.74 o
   8   2   9      441.14      446.71      8.36 o
  10   2   9      115.98      167.96      7.20 o
  12   2   9      219.00      237.27      9.94 o
  14   2   9        6.15        4.73      5.94 o
  16   2   9        2.67        0.41      7.57 o
  18   2   9       26.50       23.54     12.03 o
 -29   3   9       21.00       26.04     10.28 o
 -27   3   9        3.37        2.94     11.47 o
 -25   3   9       30.33       31.46      6.71 o
 -23   3   9        2.05        1.04      3.87 o
 -21   3   9       75.35       88.38      5.35 o
 -19   3   9      298.34      328.54      7.06 o
 -17   3   9       98.14       71.73      3.17 o
 -15   3   9      151.56      134.70      3.61 o
 -13   3   9        7.36        0.97      1.63 o
 -11   3   9      192.19      216.76      3.90 o
  -9   3   9      162.17      190.08      3.48 o
  -7   3   9      530.59      603.89      6.65 o
  -5   3   9      347.50      305.79      4.30 o
  -3   3   9     3333.89     3738.20     27.60 o
  -1   3   9      812.68      751.70      8.13 o
   1   3   9        5.59        0.55      1.53 o
   3   3   9       19.82       22.56      2.16 o
   5   3   9        1.28        0.88      1.87 o
   7   3   9        7.77       16.25      2.91 o
   9   3   9       37.40       36.38      4.58 o
  11   3   9        0.63       -0.71      3.83 o
  13   3   9       12.27       14.92      6.10 o
  15   3   9        4.44       -1.67      6.78 o
  17   3   9        6.96        4.51      9.86 o
 -28   4   9       11.03       -1.59      6.43 o
 -26   4   9       45.30       53.59      6.95 o
 -24   4   9       62.58       68.89      7.58 o
 -22   4   9        5.40       -3.75      3.75 o
 -20   4   9        5.73        6.30      3.46 o
 -18   4   9       11.17       18.54      3.45 o
 -16   4   9        6.21        6.90      2.25 o
 -14   4   9       26.77       34.59      2.41 o
 -12   4   9        2.36       -1.64      1.64 o
 -10   4   9      234.44      207.90      4.12 o
  -8   4   9     1370.23     1391.66     12.41 o
  -6   4   9      446.02      482.20      6.15 o
  -4   4   9      487.35      511.25      6.11 o
  -2   4   9      250.01      282.83      4.53 o
   0   4   9      338.46      307.10      5.03 o
   2   4   9      404.06      349.73      5.61 o
   4   4   9     1692.80     1681.22     15.32 o
   6   4   9       55.54       74.74      3.84 o
   8   4   9        2.53        0.79      3.76 o
  10   4   9        0.94        4.88      4.15 o
  12   4   9       12.35        1.92      4.81 o
  14   4   9       27.61       10.96      6.38 o
  16   4   9       17.56       17.09     18.43 o
 -27   5   9       36.13       31.19      7.79 o
 -25   5   9       36.63       46.97      6.33 o
 -23   5   9        6.83        5.31      3.96 o
 -21   5   9        6.32        9.10      4.03 o
 -19   5   9       18.05        8.91      3.75 o
 -17   5   9        0.02       -2.78      2.82 o
 -15   5   9       53.31       41.72      2.92 o
 -13   5   9       86.86       88.67      3.13 o
 -11   5   9       55.46       58.27      2.50 o
  -9   5   9       98.87       89.37      3.04 o
  -7   5   9       90.20       93.09      3.11 o
  -5   5   9       33.57       23.52      3.40 o
  -3   5   9       27.55       10.09      2.08 o
  -1   5   9      733.87      742.25      8.62 o
   1   5   9        4.97       -1.68      2.01 o
   3   5   9      963.89      927.86     11.12 o
   5   5   9       99.09      119.57      4.39 o
   7   5   9        1.51       -2.70      3.22 o
   9   5   9        3.09        0.69      4.70 o
  11   5   9       99.47      102.33      7.07 o
  13   5   9        0.43        5.78      5.24 o
  15   5   9      101.04      103.15      9.96 o
 -24   6   9        2.38        8.67      5.29 o
 -22   6   9        0.00       -3.90      3.90 o
 -20   6   9        5.72       -3.71      3.71 o
 -18   6   9       15.19       12.97      3.69 o
 -16   6   9      284.52      301.48      5.83 o
 -14   6   9       43.87       39.32      3.14 o
 -12   6   9      111.52      120.16      3.84 o
 -10   6   9      252.86      260.07      5.29 o
  -8   6   9      365.76      349.68      7.77 o
  -6   6   9      451.87      428.65      8.16 o
  -4   6   9      190.81      165.90      4.24 o
  -2   6   9       31.58       25.26      2.38 o
   0   6   9      199.84      191.26      4.86 o
   2   6   9       40.80       54.20      3.44 o
   4   6   9        3.64        0.15      2.93 o
   6   6   9       34.33       22.98      2.79 o
   8   6   9      133.07      137.91      7.33 o
  10   6   9       18.47       15.25      4.35 o
  12   6   9       11.54        0.88      4.96 o
 -21   7   9        2.99        2.01      7.23 o
 -19   7   9       16.92       11.73      4.09 o
 -17   7   9       41.97       44.89      5.75 o
 -15   7   9        2.57       -3.01      3.40 o
 -13   7   9      273.51      294.42      7.49 o
 -11   7   9       59.93       55.54      3.85 o
  -9   7   9        0.66       -1.14      2.59 o
  -7   7   9        6.42        5.21      2.73 o
  -5   7   9        0.19        0.44      2.65 o
  -3   7   9       57.47       52.02      3.52 o
  -1   7   9       36.49       31.77      3.39 o
   1   7   9       16.40        2.98      2.96 o
   3   7   9       55.58       49.44      4.51 o
   5   7   9        0.00       -1.92      3.18 o
   7   7   9        1.83        2.47      4.04 o
   9   7   9        9.04        6.33      4.68 o
  11   7   9        9.64       16.14      5.93 o
 -18   8   9        6.68        5.62      5.12 o
 -16   8   9        4.59        6.00      5.12 o
 -14   8   9        1.88        0.60      3.82 o
 -12   8   9        2.28        4.37      3.14 o
 -10   8   9        2.10       -0.82      2.75 o
  -8   8   9        0.26       -0.73      2.92 o
  -6   8   9        8.16        4.50      2.76 o
  -4   8   9        7.90        3.51      2.99 o
  -2   8   9        5.71        4.69      3.03 o
   0   8   9        7.56        2.35      3.19 o
   2   8   9       36.86       34.24      4.31 o
   4   8   9       60.26       83.24      5.97 o
   6   8   9       30.96       54.62      6.82 o
   8   8   9        9.39       22.58      8.46 o
 -13   9   9        0.61        4.08      4.13 o
 -11   9   9        5.52        4.21      3.65 o
  -9   9   9        6.48        2.45      3.24 o
  -7   9   9       12.31       11.55      3.18 o
  -5   9   9        0.86       -2.64      2.64 o
  -3   9   9       20.63       13.62      3.35 o
  -1   9   9        0.84       -3.40      3.40 o
   1   9   9        3.01       -3.57      3.57 o
   3   9   9        0.60        3.54     12.17 o
 -30   0  10       25.75       13.02     11.52 o
 -28   0  10       50.16       38.73     19.62 o
 -26   0  10       49.19       52.60     11.46 o
 -24   0  10       25.17       24.39      9.07 o
 -22   0  10       36.93       44.94      8.11 o
 -20   0  10       82.96       49.65      4.44 o
 -18   0  10      438.00      414.69      9.27 o
 -16   0  10       65.67       68.93      5.23 o
 -14   0  10     4681.45     4586.00     64.31 o
 -12   0  10     9961.11     9514.21     86.86 o
 -10   0  10     3204.83     2954.51     28.20 o
  -8   0  10        2.98       -1.61      1.61 o
  -6   0  10     3964.47     3726.85     37.82 o
  -4   0  10      416.08      459.24      9.69 o
  -2   0  10     5277.41     5831.29     57.32 o
   0   0  10     1442.59     1573.92     21.28 o
   2   0  10       90.63      105.89      4.84 o
   4   0  10     1376.96     1260.45     19.03 o
   6   0  10      967.20     1023.29     18.45 o
   8   0  10      224.40      206.02     10.64 o
  10   0  10      235.12      270.03     18.86 o
  12   0  10      461.34      546.75     27.51 o
  14   0  10       20.25       14.44      9.87 o
  16   0  10       50.12       60.96     13.98 o
  18   0  10       11.56       22.43     12.47 o
 -29   1  10        0.14       12.59      7.52 o
 -27   1  10       10.72       15.21      6.59 o
 -25   1  10       33.74       41.44      9.06 o
 -23   1  10       97.13       84.78      6.46 o
 -21   1  10        5.26       -2.64      2.64 o
 -19   1  10        0.33       -1.65      2.08 o
 -17   1  10       18.48       22.81      2.32 o
 -15   1  10      335.90      357.05      5.49 o
 -13   1  10      648.44      625.11      6.34 o
 -11   1  10     3792.85     3861.86     25.14 o
  -9   1  10      220.19      229.27      3.67 o
  -7   1  10       22.62       16.99      1.46 o
  -5   1  10     1355.03     1588.73     12.76 o
  -3   1  10     1437.26     1682.15     13.65 o
  -1   1  10       50.36       33.97      2.07 o
   1   1  10     1791.47     2059.49     16.73 o
   3   1  10      183.45      159.44      4.14 o
   5   1  10        4.09       -0.74      2.07 o
   7   1  10      674.58      677.21     10.50 o
   9   1  10      206.80      218.20      9.38 o
  11   1  10       24.15       15.06      5.52 o
  13   1  10        0.91       -0.16      5.02 o
  15   1  10        1.28        1.87      6.64 o
  17   1  10        3.57       -2.39      8.27 o
 -30   2  10       12.12       13.74     10.65 o
 -28   2  10       40.08       20.77     16.69 o
 -26   2  10        3.49        4.24      5.57 o
 -24   2  10       11.69        4.11      4.35 o
 -22   2  10        6.61        0.96      3.46 o
 -20   2  10       84.63       65.52      3.98 o
 -18   2  10       44.35       33.04      2.46 o
 -16   2  10       63.38       65.68      2.56 o
 -14   2  10      119.74      148.39      3.46 o
 -12   2  10      210.18      213.97      4.04 o
 -10   2  10        0.56       -1.34      1.34 o
  -8   2  10     1217.03     1179.83      9.18 o
  -6   2  10      106.04      115.75      3.12 o
  -4   2  10      728.49      713.55      7.18 o
  -2   2  10      790.50      876.34      8.66 o
   0   2  10        3.47        5.56      1.70 o
   2   2  10      271.86      279.47      5.02 o
   4   2  10      685.06      755.25      9.17 o
   6   2  10      267.44      273.54      6.30 o
   8   2  10      511.60      540.45     11.32 o
  10   2  10      486.79      443.53     12.19 o
  12   2  10        1.72        1.85      5.11 o
  14   2  10        0.12       -5.59      5.59 o
  16   2  10       18.05        3.74     11.52 o
 -29   3  10        3.52      -10.15     14.65 o
 -27   3  10        2.07       -7.74     11.63 o
 -25   3  10       21.98       18.31      6.95 o
 -23   3  10        1.27        4.71      3.96 o
 -21   3  10        0.22        1.06      2.98 o
 -19   3  10        4.59        4.16      2.68 o
 -17   3  10       16.87       13.00      2.38 o
 -15   3  10       51.63       67.94      2.77 o
 -13   3  10      487.38      514.16      6.94 o
 -11   3  10       47.93       51.37      2.24 o
  -9   3  10      201.80      199.46      3.83 o
  -7   3  10      471.06      544.43      6.17 o
  -5   3  10      183.82      163.90      3.56 o
  -3   3  10      648.21      793.94      8.06 o
  -1   3  10     1824.23     1947.03     16.36 o
   1   3  10      786.71      849.27      9.17 o
   3   3  10      686.50      702.66      8.70 o
   5   3  10       89.64      100.71      3.85 o
   7   3  10      335.19      301.90      8.64 o
   9   3  10       91.17       97.40      6.28 o
  11   3  10       76.60       88.81      7.57 o
  13   3  10       20.68       29.67      7.97 o
  15   3  10       38.56       29.13     11.15 o
 -28   4  10        9.17        6.29      7.17 o
 -26   4  10       16.36       10.26      6.25 o
 -24   4  10        6.45        4.29      4.35 o
 -22   4  10       14.50       15.78      4.29 o
 -20   4  10       18.65        9.56      3.58 o
 -18   4  10       24.72       25.46      3.63 o
 -16   4  10      394.97      383.99      8.69 o
 -14   4  10       72.84       80.92      3.11 o
 -12   4  10       10.97        5.96      1.93 o
 -10   4  10      172.60      184.51      3.82 o
  -8   4  10      336.53      364.51      5.60 o
  -6   4  10      137.66      132.24      3.23 o
  -4   4  10       21.86       16.23      1.95 o
  -2   4  10        0.78       -1.65      1.65 o
   0   4  10      284.26      293.41      5.33 o
   2   4  10     2096.00     2014.54     18.11 o
   4   4  10      287.83      325.80      6.65 o
   6   4  10      310.39      333.83      9.12 o
   8   4  10        9.82        7.94      3.99 o
  10   4  10        4.27        6.97      4.51 o
  12   4  10       40.36       59.43      7.97 o
  14   4  10        0.49       -6.96      6.96 o
 -27   5  10        3.87        8.36      5.82 o
 -25   5  10       17.83       18.15      6.09 o
 -23   5  10       13.75       13.32      4.50 o
 -21   5  10        2.12        3.90      3.95 o
 -19   5  10       13.31        7.94      3.70 o
 -17   5  10       27.27       23.86      3.48 o
 -15   5  10      358.16      365.71      6.47 o
 -13   5  10       11.01        9.57      2.23 o
 -11   5  10       42.15       42.60      2.40 o
  -9   5  10       52.16       52.16      2.46 o
  -7   5  10      585.67      596.93      8.59 o
  -5   5  10      271.74      259.26      5.21 o
  -3   5  10       22.31       13.46      2.00 o
  -1   5  10        7.63        1.75      2.05 o
   1   5  10      314.99      315.27      5.94 o
   3   5  10      136.43      152.84      4.91 o
   5   5  10       97.30      117.84      5.37 o
   7   5  10        0.47        3.20      3.71 o
   9   5  10        6.25        8.70      4.12 o
  11   5  10        1.45        1.96      4.93 o
  13   5  10       17.76        4.33      6.57 o
 -24   6  10        4.89        4.81      5.11 o
 -22   6  10        9.80       19.21      4.67 o
 -20   6  10       14.67       13.78      3.66 o
 -18   6  10       17.11       17.67      4.06 o
 -16   6  10      219.55      239.16      6.91 o
 -14   6  10       34.88       34.69      3.12 o
 -12   6  10       50.71       47.21      3.05 o
 -10   6  10        7.81        4.03      2.31 o
  -8   6  10      442.55      473.95      7.27 o
  -6   6  10       42.16       44.06      2.86 o
  -4   6  10       25.67       13.49      2.37 o
  -2   6  10       84.93       79.67      3.54 o
   0   6  10      159.22      158.97      4.87 o
   2   6  10       44.39       48.76      3.90 o
   4   6  10       24.87       29.17      4.50 o
   6   6  10        8.37        9.29      3.14 o
   8   6  10        0.30        4.33      3.82 o
  10   6  10        3.18        1.45      4.52 o
  12   6  10        4.17       10.27      5.56 o
 -21   7  10        0.79        2.55      4.67 o
 -19   7  10       46.08       53.06      6.97 o
 -17   7  10       53.88       74.24      6.98 o
 -15   7  10       91.85       91.20      6.04 o
 -13   7  10       60.12       59.97      5.44 o
 -11   7  10       79.93       73.94      4.11 o
  -9   7  10       76.28       73.78      4.13 o
  -7   7  10       56.59       47.77      3.61 o
  -5   7  10       79.76       85.61      4.00 o
  -3   7  10        6.00        6.84      2.96 o
  -1   7  10        0.24       -2.75      2.75 o
   1   7  10      101.67       89.60      5.33 o
   3   7  10       39.89       48.09      3.69 o
   5   7  10       46.17       41.56      5.08 o
   7   7  10        8.64        0.66      4.23 o
   9   7  10        4.10        5.69      4.73 o
 -18   8  10       24.35       23.51      5.74 o
 -16   8  10      138.66      161.66      8.76 o
 -14   8  10        0.05       -1.97      3.89 o
 -12   8  10       22.53       26.59      3.76 o
 -10   8  10       18.52       11.86      3.17 o
  -8   8  10       52.01       49.54      3.87 o
  -6   8  10       83.89       86.59      4.95 o
  -4   8  10        4.58       -3.25      3.56 o
  -2   8  10        3.01        0.35      3.09 o
   0   8  10        7.77       -1.95      3.56 o
   2   8  10        2.38       -4.57      4.81 o
   4   8  10       27.73       27.15      6.04 o
   6   8  10        0.97       -0.46      5.45 o
 -13   9  10       47.53       67.14      5.66 o
 -11   9  10        5.77        6.78      3.95 o
  -9   9  10        7.26        5.09      3.51 o
  -7   9  10        3.29       -2.09      3.43 o
  -5   9  10        3.37       -3.67      3.67 o
  -3   9  10        0.18       -3.63      3.63 o
  -1   9  10        3.75       -3.69      3.69 o
   1   9  10        0.52       -5.89      5.89 o
 -31   1  11       12.11       25.42     10.31 o
 -29   1  11       14.34       32.32      8.22 o
 -27   1  11        0.58        2.03      5.63 o
 -25   1  11       22.85       29.14      6.70 o
 -23   1  11      127.21      140.22      7.93 o
 -21   1  11       60.70       36.28      4.33 o
 -19   1  11      232.76      224.44      5.46 o
 -17   1  11       34.99       44.11      3.09 o
 -15   1  11     1207.91     1390.98     12.28 o
 -13   1  11     2202.61     2289.81     16.47 o
 -11   1  11      911.70      965.42      8.70 o
  -9   1  11      258.00      328.20      4.52 o
  -7   1  11       52.16       62.45      2.16 o
  -5   1  11      118.37      103.09      2.86 o
  -3   1  11       35.25       17.78      1.89 o
  -1   1  11     4423.70     4823.63     35.65 o
   1   1  11      364.76      400.66      6.29 o
   3   1  11      109.76      120.13      3.97 o
   5   1  11       55.24       68.09      3.83 o
   7   1  11     1595.27     1411.84     23.03 o
   9   1  11      214.69      194.08     11.76 o
  11   1  11        0.12        6.55      5.46 o
  13   1  11        4.04        1.90      5.52 o
  15   1  11        9.33        0.80      7.72 o
 -30   2  11       23.47       46.22     16.60 o
 -28   2  11        1.22      -12.51     15.77 o
 -26   2  11       26.11       30.35      6.60 o
 -24   2  11        1.07       -3.95      3.95 o
 -22   2  11        6.33        2.14      3.37 o
 -20   2  11      230.87      224.64      6.57 o
 -18   2  11      326.44      328.66      6.01 o
 -16   2  11       40.57       20.16      2.15 o
 -14   2  11       18.13        9.94      1.84 o
 -12   2  11      116.20      109.80      2.99 o
 -10   2  11       28.73       19.95      1.88 o
  -8   2  11     2996.86     3079.39     21.80 o
  -6   2  11       72.28       58.26      2.33 o
  -4   2  11       29.58       26.19      2.04 o
  -2   2  11       33.06       42.26      2.51 o
   0   2  11      902.26     1030.48     10.54 o
   2   2  11        0.06       -1.97      1.97 o
   4   2  11     1177.55     1125.36     13.12 o
   6   2  11      582.31      651.26     12.09 o
   8   2  11       18.00       35.59      5.33 o
  10   2  11       51.66       53.96      6.94 o
  12   2  11        0.03       -2.79      5.65 o
  14   2  11        6.55       12.84      7.89 o
  16   2  11        9.98        5.34     12.41 o
 -29   3  11        0.15        1.48     12.60 o
 -27   3  11        8.65        1.78      9.11 o
 -25   3  11        0.01       -4.59      5.07 o
 -23   3  11       18.17       15.53      4.38 o
 -21   3  11      111.21      128.41      5.41 o
 -19   3  11       22.30       22.28      3.39 o
 -17   3  11        1.92        4.95      2.46 o
 -15   3  11        7.75       10.75      1.90 o
 -13   3  11      166.66      169.83      3.77 o
 -11   3  11      786.84      813.46      8.26 o
  -9   3  11      419.10      399.46      5.28 o
  -7   3  11     1269.84     1242.17     11.39 o
  -5   3  11      279.28      297.11      4.88 o
  -3   3  11      201.96      214.97      4.31 o
  -1   3  11       38.79       26.32      2.34 o
   1   3  11      252.96      251.10      5.23 o
   3   3  11       98.74       69.54      3.51 o
   5   3  11     1338.28     1371.40     17.42 o
   7   3  11       87.31       86.66      5.69 o
   9   3  11       47.34       49.86      5.92 o
  11   3  11        3.91       -4.54      5.72 o
  13   3  11       24.46       16.21      7.70 o
  15   3  11        0.00        5.17     10.04 o
 -28   4  11       44.81       46.71     10.58 o
 -26   4  11        4.07        3.18      5.51 o
 -24   4  11        6.76        7.98      4.64 o
 -22   4  11        8.64        7.36      4.13 o
 -20   4  11       22.41       31.32      4.26 o
 -18   4  11       29.38       18.95      3.54 o
 -16   4  11      666.86      727.26     10.02 o
 -14   4  11        6.05        0.99      2.04 o
 -12   4  11      124.18      126.35      3.49 o
 -10   4  11     1096.96     1127.58     10.96 o
  -8   4  11        0.39       -1.79      1.79 o
  -6   4  11        0.72       -1.73      1.73 o
  -4   4  11       33.94       17.94      2.25 o
  -2   4  11      719.31      791.59      9.38 o
   0   4  11      293.57      255.75      6.33 o
   2   4  11      442.79      469.71      7.94 o
   4   4  11      188.47      180.89      6.54 o
   6   4  11       47.46       44.71      5.02 o
   8   4  11       58.06       77.33      5.92 o
  10   4  11        6.45       11.65      5.35 o
  12   4  11       11.89       18.12      8.03 o
  14   4  11        0.03        0.78      7.75 o
 -27   5  11       39.68       55.10      7.51 o
 -25   5  11        3.77        9.25      7.09 o
 -23   5  11       11.25        7.66      4.69 o
 -21   5  11       11.48       11.14      3.87 o
 -19   5  11      152.52      143.84      6.38 o
 -17   5  11       13.03       10.49      3.47 o
 -15   5  11        1.31       -0.35      2.53 o
 -13   5  11       18.19       14.51      2.35 o
 -11   5  11        7.85        5.31      2.06 o
  -9   5  11       38.96       38.98      2.50 o
  -7   5  11      161.82      153.23      3.76 o
  -5   5  11        7.71        1.82      1.92 o
  -3   5  11      245.63      250.22      5.21 o
  -1   5  11        0.69       -2.27      2.27 o
   1   5  11      999.44     1042.07     13.03 o
   3   5  11       18.60       15.44      3.35 o
   5   5  11       94.31       80.44      5.57 o
   7   5  11        4.56        5.64      4.00 o
   9   5  11       14.03       15.74      5.46 o
  11   5  11        2.52        5.35      5.47 o
  13   5  11      135.96      154.92     12.94 o
 -24   6  11       11.42       13.82      4.71 o
 -22   6  11        0.01       -4.10      4.10 o
 -20   6  11        0.34       -3.58      3.58 o
 -18   6  11      401.69      420.70     10.08 o
 -16   6  11      131.02      150.42      5.16 o
 -14   6  11       81.47       99.84      4.23 o
 -12   6  11      102.61      100.40      4.04 o
 -10   6  11       13.68        6.57      2.63 o
  -8   6  11      585.66      597.65      8.69 o
  -6   6  11       17.17       12.38      2.50 o
  -4   6  11       93.48       89.32      3.56 o
  -2   6  11       97.21       92.90      4.14 o
   0   6  11        4.14       -1.44      2.87 o
   2   6  11      130.73      122.49      5.95 o
   4   6  11        2.98        3.75      2.91 o
   6   6  11        3.73        1.46      3.78 o
   8   6  11       34.39       49.98      5.37 o
  10   6  11       28.36       52.54      6.82 o
 -21   7  11        1.08        6.42      4.79 o
 -19   7  11       35.38       22.64      4.64 o
 -17   7  11        9.98       10.41      3.51 o
 -15   7  11      128.50      141.70      6.72 o
 -13   7  11       77.68       83.62      4.77 o
 -11   7  11       88.50       99.15      4.66 o
  -9   7  11      186.60      195.62      6.04 o
  -7   7  11        5.76        1.77      3.05 o
  -5   7  11      217.29      200.26      6.12 o
  -3   7  11        8.80        5.57      3.18 o
  -1   7  11        4.35       11.02      3.83 o
   1   7  11        9.31       12.21      3.17 o
   3   7  11        1.85       -1.81      4.11 o
   5   7  11       11.09        9.73      4.55 o
   7   7  11       17.18       18.80      5.32 o
 -18   8  11        0.10        3.57      5.23 o
 -16   8  11       14.64       29.53      9.83 o
 -14   8  11       32.83       45.77      5.15 o
 -12   8  11        6.52        0.08      3.69 o
 -10   8  11        6.65        1.40      3.45 o
  -8   8  11        4.12       -2.20      3.03 o
  -6   8  11       11.97        7.92      3.42 o
  -4   8  11       22.77       23.90      4.19 o
  -2   8  11       11.10        4.10      3.80 o
   0   8  11       37.38       40.02      5.15 o
   2   8  11       15.87       15.48      5.78 o
   4   8  11        9.14       17.25      7.49 o
 -11   9  11        3.34       -0.76      4.43 o
  -9   9  11        6.63       -1.10      3.78 o
  -7   9  11       14.33       12.82      3.82 o
  -5   9  11       36.60       32.61      4.23 o
  -3   9  11        4.71       -4.52      4.71 o
 -30   0  12       62.90       90.69     15.85 o
 -28   0  12        0.96       -2.45     11.58 o
 -26   0  12       95.52       94.30     13.50 o
 -24   0  12       29.40       13.75     11.82 o
 -22   0  12       33.33        8.47      6.32 o
 -20   0  12       58.33       29.21      5.25 o
 -18   0  12       35.80       12.98      3.26 o
 -16   0  12      608.54      601.41     11.36 o
 -14   0  12      669.18      731.98     12.42 o
 -12   0  12     1215.20     1389.41     18.58 o
 -10   0  12       14.35       13.54      2.51 o
  -8   0  12      190.96      214.72      5.91 o
  -6   0  12     1577.82     1758.04     22.05 o
  -4   0  12      593.59      632.20     11.61 o
  -2   0  12      459.76      482.29     10.12 o
   0   0  12       15.53        4.99      2.47 o
   2   0  12      158.76      152.75      6.32 o
   4   0  12      204.23      196.29      9.02 o
   6   0  12      587.10      577.56     33.05 o
   8   0  12        1.05       20.04      9.61 o
  10   0  12        0.50        2.64      9.11 o
  12   0  12        2.18        2.94     12.70 o
  14   0  12       60.40       90.54     19.38 o
 -31   1  12       22.05       14.71     12.52 o
 -29   1  12        3.87        9.98      6.79 o
 -27   1  12        2.77       -0.25      5.87 o
 -25   1  12       66.01       69.81     15.76 o
 -23   1  12        1.12       -0.12      3.90 o
 -21   1  12       15.60        1.11      3.39 o
 -19   1  12        4.61       -2.27      2.27 o
 -17   1  12      343.41      332.92      6.18 o
 -15   1  12      208.47      273.20      5.12 o
 -13   1  12      642.02      622.85      7.50 o
 -11   1  12        2.79        4.84      1.67 o
  -9   1  12       48.99       62.91      2.30 o
  -7   1  12      394.72      353.44      5.12 o
  -5   1  12      207.71      284.17      4.89 o
  -3   1  12       13.77       13.37      2.08 o
  -1   1  12      384.68      435.04      6.75 o
   1   1  12       32.27       19.68      2.32 o
   3   1  12      478.35      484.14      8.74 o
   5   1  12      409.71      422.43     11.50 o
   7   1  12      551.23      538.52     14.84 o
   9   1  12       25.30       29.85      9.33 o
  11   1  12       55.95       49.59      7.16 o
  13   1  12        2.12       11.21      7.07 o
  15   1  12       33.21       45.57     11.20 o
 -30   2  12        1.33       -8.93      8.93 o
 -28   2  12        0.09       -5.10     10.87 o
 -26   2  12        4.50       -3.34      8.13 o
 -24   2  12        6.98        5.24      4.50 o
 -22   2  12        0.04        0.16      3.10 o
 -20   2  12       55.32       37.42      3.82 o
 -18   2  12       18.14       10.53      2.73 o
 -16   2  12        6.83        1.07      1.97 o
 -14   2  12        0.06       -1.00      1.73 o
 -12   2  12      656.51      661.99      7.58 o
 -10   2  12      244.85      246.90      4.36 o
  -8   2  12      102.84      104.73      2.99 o
  -6   2  12       20.14       16.46      1.87 o
  -4   2  12        0.56        1.63      1.70 o
  -2   2  12        1.73       -1.66      1.66 o
   0   2  12        1.83       -1.94      1.94 o
   2   2  12     1368.66     1310.95     14.55 o
   4   2  12     1296.87     1316.20     19.38 o
   6   2  12        0.46       -0.98      4.00 o
   8   2  12       11.50       15.78      4.82 o
  10   2  12        3.71       15.80      6.51 o
  12   2  12        5.40        9.33      6.53 o
  14   2  12       26.15       54.65     25.58 o
 -29   3  12        6.76        5.93     14.53 o
 -27   3  12       14.40       15.18      8.83 o
 -25   3  12        3.88       -2.71      4.97 o
 -23   3  12        0.27       -4.43      4.43 o
 -21   3  12      259.62      250.56      7.55 o
 -19   3  12        1.21       -2.77      2.77 o
 -17   3  12      101.51       99.30      4.43 o
 -15   3  12       19.66        8.03      2.15 o
 -13   3  12       13.25       11.07      1.91 o
 -11   3  12      228.53      253.59      4.59 o
  -9   3  12      483.02      527.43      6.43 o
  -7   3  12        1.61        6.45      1.91 o
  -5   3  12        7.53        6.24      1.84 o
  -3   3  12      276.50      266.86      5.13 o
  -1   3  12      376.04      409.19      6.77 o
   1   3  12       36.34       48.37      3.20 o
   3   3  12       53.05       51.95      4.22 o
   5   3  12      785.82      778.76     14.74 o
   7   3  12      103.37       97.47      6.64 o
   9   3  12      112.01      129.13     10.03 o
  11   3  12       14.36       17.74      7.97 o
  13   3  12       16.84       30.26      9.18 o
 -28   4  12       36.42       34.51     12.54 o
 -26   4  12        0.00        5.34      9.60 o
 -24   4  12       29.07       27.67      5.57 o
 -22   4  12       95.84       78.57      5.93 o
 -20   4  12        8.56       12.93      3.79 o
 -18   4  12       21.87       18.79      3.78 o
 -16   4  12       14.87       17.90      3.09 o
 -14   4  12        2.46        0.24      2.34 o
 -12   4  12      442.96      479.23      6.97 o
 -10   4  12       88.97       80.72      3.03 o
  -8   4  12      136.05      128.23      3.70 o
  -6   4  12      223.73      236.15      5.02 o
  -4   4  12      406.82      414.04      6.64 o
  -2   4  12      167.54      166.71      4.94 o
   0   4  12        3.49        0.66      2.92 o
   2   4  12        2.42       -3.47      3.47 o
   4   4  12      338.55      321.31      9.91 o
   6   4  12        0.01        1.33      3.98 o
   8   4  12        0.13        1.74      4.74 o
  10   4  12      210.86      309.25     14.32 o
  12   4  12       16.91        6.40      7.99 o
 -27   5  12        9.49       20.24      7.41 o
 -25   5  12        1.61       -1.25      5.29 o
 -23   5  12        0.27       -3.90      3.90 o
 -21   5  12       39.49       37.67      4.65 o
 -19   5  12        6.39        4.73      3.82 o
 -17   5  12       84.18       77.98      4.85 o
 -15   5  12        0.57        2.32      2.64 o
 -13   5  12       39.44       41.93      3.02 o
 -11   5  12        0.22       -2.04      2.04 o
  -9   5  12      364.44      373.45      6.11 o
  -7   5  12      250.09      238.24      5.12 o
  -5   5  12       16.50       20.63      2.60 o
  -3   5  12       19.66        3.14      2.56 o
  -1   5  12      187.04      179.70      5.30 o
   1   5  12      202.50      189.60      6.11 o
   3   5  12        6.78        2.00      3.79 o
   5   5  12        5.01       13.05      4.25 o
   7   5  12        7.42       -0.25      4.20 o
   9   5  12        1.94        8.97      5.52 o
  11   5  12       45.59       43.84     10.61 o
 -24   6  12        5.53        7.78      4.71 o
 -22   6  12        1.80        2.10      4.28 o
 -20   6  12       47.12       59.64      5.14 o
 -18   6  12      180.33      194.91      7.31 o
 -16   6  12       63.60       71.66      4.14 o
 -14   6  12       23.17       24.18      3.91 o
 -12   6  12      137.44      140.71      4.77 o
 -10   6  12       67.88       75.10      3.82 o
  -8   6  12       48.39       52.07      3.29 o
  -6   6  12       52.50       50.62      3.45 o
  -4   6  12       13.14       10.42      2.91 o
  -2   6  12       14.04       11.41      3.56 o
   0   6  12      128.31       95.96      5.64 o
   2   6  12      119.72      117.45      5.18 o
   4   6  12        5.26        2.25      3.80 o
   6   6  12       27.20       37.65      5.01 o
   8   6  12        9.12       15.19      5.36 o
  10   6  12        2.60       15.93     10.86 o
 -21   7  12       12.82       16.80      6.75 o
 -19   7  12      154.25      160.47      7.78 o
 -17   7  12        5.29       10.52      3.46 o
 -15   7  12        1.67        3.47      3.34 o
 -13   7  12        8.65        2.99      4.00 o
 -11   7  12      136.44      138.23      5.74 o
  -9   7  12       21.45       20.62      3.59 o
  -7   7  12      108.55      128.89      5.87 o
  -5   7  12        0.05       -3.35      4.28 o
  -3   7  12        0.13       -2.69      2.78 o
  -1   7  12       32.01       37.70      3.66 o
   1   7  12       45.89       51.02      5.56 o
   3   7  12        3.68       -4.07      4.20 o
   5   7  12       11.03       18.48      5.33 o
   7   7  12        0.07       -0.70      5.06 o
 -18   8  12        6.77        4.44      5.35 o
 -16   8  12        7.52       11.36      5.26 o
 -14   8  12        0.18        1.17      4.65 o
 -12   8  12        1.34       -4.59      4.59 o
 -10   8  12       37.02       48.76      4.57 o
  -8   8  12       36.67       32.12      4.00 o
  -6   8  12        0.21       -3.67      3.67 o
  -4   8  12       23.76       14.30      5.31 o
  -2   8  12       35.62       31.05      5.15 o
   0   8  12        0.18       -4.07      6.20 o
   2   8  12        2.13        2.07      5.45 o
  -9   9  12        9.80       -1.12      4.54 o
  -7   9  12       19.84       17.02      5.10 o
  -5   9  12        9.82      -13.83     13.83 o
 -31   1  13        8.72       15.00      9.11 o
 -29   1  13        2.57        9.38      7.16 o
 -27   1  13        0.07       -5.12      7.01 o
 -25   1  13       19.81       15.90      6.34 o
 -23   1  13       51.83       45.56      6.79 o
 -21   1  13       51.28       46.29      4.82 o
 -19   1  13       13.80        4.32      3.06 o
 -17   1  13      777.81      752.01      9.49 o
 -15   1  13     1842.54     1813.10     16.09 o
 -13   1  13        9.73        6.72      1.93 o
 -11   1  13      434.48      385.12      5.84 o
  -9   1  13      411.27      382.39      5.47 o
  -7   1  13      377.08      442.96      6.22 o
  -5   1  13      450.96      411.56      6.22 o
  -3   1  13        1.96       -0.39      1.85 o
  -1   1  13       18.02       12.55      2.18 o
   1   1  13       17.68       12.90      2.80 o
   3   1  13      411.40      441.31     15.33 o
   5   1  13      528.28      574.40     15.27 o
   7   1  13       60.79       75.05      8.73 o
   9   1  13       68.23       54.06      8.38 o
  11   1  13        9.45       19.67      6.40 o
  13   1  13        3.54       -1.59      8.22 o
 -30   2  13        6.81       25.65     11.57 o
 -28   2  13       41.26       46.99     11.86 o
 -26   2  13       30.39       30.46      7.93 o
 -24   2  13        0.09       -0.35      4.25 o
 -22   2  13       61.85       70.45      5.18 o
 -20   2  13       33.85       25.45      4.22 o
 -18   2  13      191.44      177.52      5.60 o
 -16   2  13       37.01       26.22      2.58 o
 -14   2  13       62.15       70.85      3.05 o
 -12   2  13      166.54      170.86      3.90 o
 -10   2  13       44.95       49.02      2.49 o
  -8   2  13       28.22       19.65      2.05 o
  -6   2  13       76.87       90.70      3.14 o
  -4   2  13       55.81       77.83      3.26 o
  -2   2  13       12.45        4.64      2.12 o
   0   2  13      432.26      463.30      8.19 o
   2   2  13      289.59      286.09      9.00 o
   4   2  13       87.60      112.58      7.02 o
   6   2  13        0.22        3.18      4.39 o
   8   2  13       33.71       55.86     10.88 o
  10   2  13       23.15       20.25      7.32 o
  12   2  13       17.57       29.40      7.79 o
  14   2  13        2.03        9.23     10.87 o
 -29   3  13       17.75        3.34     15.45 o
 -27   3  13       24.84       26.78     15.41 o
 -25   3  13        6.51       10.72      6.27 o
 -23   3  13       38.13       51.05      8.19 o
 -21   3  13        9.07        8.27      3.56 o
 -19   3  13       20.60        7.35      3.33 o
 -17   3  13       34.45       23.24      3.45 o
 -15   3  13       59.26       38.57      2.97 o
 -13   3  13       13.57       13.27      2.25 o
 -11   3  13       75.42       66.83      3.03 o
  -9   3  13     1383.25     1445.26     14.25 o
  -7   3  13      515.39      526.51      7.18 o
  -5   3  13      102.36      109.59      3.52 o
  -3   3  13       76.64       81.78      3.54 o
  -1   3  13       58.62       30.34      3.06 o
   1   3  13        0.40       -3.04      3.04 o
   3   3  13      308.99      258.11      8.72 o
   5   3  13       31.10       43.41      5.45 o
   7   3  13        4.14        2.03      5.41 o
   9   3  13        2.09       -4.83      6.90 o
  11   3  13        0.70        2.29      7.52 o
  13   3  13       16.36       29.57     12.16 o
 -28   4  13       24.36       47.23     11.19 o
 -26   4  13        1.73       -0.37      6.38 o
 -24   4  13        0.27        7.74      4.69 o
 -22   4  13        0.21        1.45      3.61 o
 -20   4  13      122.57      119.29      6.09 o
 -18   4  13       19.86       15.53      3.98 o
 -16   4  13        8.78        7.70      3.52 o
 -14   4  13      525.31      569.77      8.62 o
 -12   4  13      283.08      298.83      6.03 o
 -10   4  13      128.85      118.48      3.56 o
  -8   4  13        6.14       -1.32      2.18 o
  -6   4  13       34.23       24.20      2.78 o
  -4   4  13       28.17       33.18      3.28 o
  -2   4  13     1022.89     1073.16     13.24 o
   0   4  13       24.95       21.83      4.27 o
   2   4  13       15.25       11.37      4.32 o
   4   4  13       14.64       15.95      4.50 o
   6   4  13       25.76       41.24      6.38 o
   8   4  13        7.97        4.07      5.37 o
  10   4  13       22.95       22.25      8.21 o
  12   4  13        0.67       -4.12      7.43 o
 -27   5  13        3.29       -2.37      6.96 o
 -25   5  13       13.96       12.37      6.04 o
 -23   5  13        0.96       -1.89      4.01 o
 -21   5  13      102.24       95.70      6.98 o
 -19   5  13       36.55       31.85      4.56 o
 -17   5  13      146.32      138.50      6.28 o
 -15   5  13       68.10       78.29      4.61 o
 -13   5  13       36.79       36.49      3.24 o
 -11   5  13       21.23       13.48      2.58 o
  -9   5  13        0.04       -2.25      2.25 o
  -7   5  13      232.87      249.43      5.86 o
  -5   5  13       34.63       22.56      3.03 o
  -3   5  13       40.05       42.33      3.68 o
  -1   5  13        0.46        9.77      4.32 o
   1   5  13        4.60        0.93      3.78 o
   3   5  13       62.74       50.61      5.32 o
   5   5  13      173.41      190.40      9.09 o
   7   5  13        6.32        4.71      6.36 o
   9   5  13       63.66       85.03      9.33 o
 -24   6  13        6.07       -1.38      5.01 o
 -22   6  13       47.63       65.21      6.22 o
 -20   6  13        8.83        6.43      4.10 o
 -18   6  13      154.98      179.32      7.14 o
 -16   6  13      126.42      121.01      5.08 o
 -14   6  13      151.01      160.35      7.26 o
 -12   6  13      250.53      280.45      7.27 o
 -10   6  13      138.15      132.52      4.93 o
  -8   6  13       47.25       51.16      3.95 o
  -6   6  13        7.51        6.51      3.52 o
  -4   6  13        0.48       -2.47      3.36 o
  -2   6  13       62.14       50.58      4.96 o
   0   6  13        0.01       -3.28      3.28 o
   2   6  13       72.39       64.33      5.17 o
   4   6  13       16.04       11.15      6.03 o
   6   6  13        4.41       -0.65      4.55 o
   8   6  13       34.37       45.35      8.78 o
 -21   7  13       22.86       33.24      4.85 o
 -19   7  13       20.57       20.44      5.09 o
 -17   7  13        4.15        1.46      4.08 o
 -15   7  13        5.99        5.60      3.86 o
 -13   7  13        0.89        1.67      2.80 o
 -11   7  13       52.68       72.74      4.38 o
  -9   7  13       42.39       42.64      3.57 o
  -7   7  13       87.70       80.20      4.39 o
  -5   7  13        9.69        6.91      3.71 o
  -3   7  13        2.41       -3.48      3.48 o
  -1   7  13       13.21        5.22      4.86 o
   1   7  13        1.12       -3.42      4.17 o
   3   7  13       75.17       95.45      7.25 o
   5   7  13       28.62       26.59      6.15 o
 -18   8  13        5.36        7.89      7.29 o
 -16   8  13        8.10       12.46      5.70 o
 -14   8  13        2.98        4.10      5.04 o
 -12   8  13        6.08        7.92      4.66 o
 -10   8  13        0.07       -4.03      4.03 o
  -8   8  13       10.19       -1.82      4.05 o
  -6   8  13       26.94       25.43      6.79 o
  -4   8  13        4.53       -5.64      5.64 o
  -2   8  13        5.87       -1.87      5.35 o
   0   8  13       14.45       15.42      6.05 o
 -30   0  14        1.09       -0.30      9.44 o
 -28   0  14       21.25       21.27     10.44 o
 -26   0  14       33.70       20.97     22.27 o
 -24   0  14       57.63       32.23     10.75 o
 -22   0  14       16.07        3.51      7.57 o
 -20   0  14     1231.63     1073.63     22.40 o
 -18   0  14     1545.06     1456.20     22.56 o
 -16   0  14      487.27      405.34     10.13 o
 -14   0  14      216.75      259.85      7.81 o
 -12   0  14      483.64      420.61      9.29 o
 -10   0  14        0.11       -2.14      2.14 o
  -8   0  14      108.34       91.55      5.10 o
  -6   0  14      657.93      635.06     12.38 o
  -4   0  14     1273.04     1366.72     21.16 o
  -2   0  14      172.89      150.71      6.35 o
   0   0  14       63.92       49.50      5.73 o
   2   0  14      330.15      317.32     15.05 o
   4   0  14      213.58      224.32     17.54 o
   6   0  14       36.04       47.70     11.52 o
   8   0  14       60.41       39.98     11.19 o
  10   0  14       55.65       94.84     26.00 o
  12   0  14       10.67       15.17     10.56 o
 -31   1  14        0.64        3.23      8.00 o
 -29   1  14       29.42       22.48      7.58 o
 -27   1  14        1.52        5.45      6.32 o
 -25   1  14        1.03       -0.08      5.55 o
 -23   1  14        3.74        1.15      4.89 o
 -21   1  14       29.52       23.14      4.66 o
 -19   1  14       52.04       41.59      4.40 o
 -17   1  14      709.57      711.71      9.67 o
 -15   1  14       99.49      118.88      3.91 o
 -13   1  14       14.41       23.40      2.50 o
 -11   1  14      153.32      138.77      3.78 o
  -9   1  14       41.41       30.29      2.37 o
  -7   1  14      396.75      403.83      6.60 o
  -5   1  14        0.85        0.22      1.84 o
  -3   1  14        0.00       -2.00      2.00 o
  -1   1  14       83.23       70.98      3.75 o
   1   1  14       24.03       12.61      3.98 o
   3   1  14       30.25       22.26      5.68 o
   5   1  14       45.67       62.39      8.56 o
   7   1  14       68.49       61.55      8.53 o
   9   1  14       25.47       22.17      8.81 o
  11   1  14        2.78        9.53      6.92 o
  13   1  14        7.29       12.51      9.14 o
 -30   2  14        0.52       -4.90      9.05 o
 -28   2  14        7.89       16.85      9.99 o
 -26   2  14       33.12       21.33      7.61 o
 -24   2  14        3.60        3.27      4.83 o
 -22   2  14       19.32       13.59      3.90 o
 -20   2  14       98.51       93.93      5.79 o
 -18   2  14        8.91        0.90      3.49 o
 -16   2  14       27.54       16.10      3.21 o
 -14   2  14      169.78      163.00      4.15 o
 -12   2  14      428.57      473.51      6.64 o
 -10   2  14      110.07      104.67      3.24 o
  -8   2  14       73.16       66.11      3.05 o
  -6   2  14      228.67      214.73      5.07 o
  -4   2  14       45.05       36.89      2.90 o
  -2   2  14       59.13       39.51      3.47 o
   0   2  14       26.79       23.60      4.51 o
   2   2  14      547.60      584.02     13.15 o
   4   2  14      428.05      395.88     12.75 o
   6   2  14      112.93       97.22      8.52 o
   8   2  14       34.91       50.77      9.16 o
  10   2  14        7.86       21.52      7.64 o
  12   2  14        1.25       10.23      8.57 o
 -29   3  14        1.83       -8.86     11.40 o
 -27   3  14        0.18        0.56     13.44 o
 -25   3  14        0.00        3.35      6.35 o
 -23   3  14       89.05       93.33      7.43 o
 -21   3  14        9.96        2.47      3.51 o
 -19   3  14       61.06       51.98      4.48 o
 -17   3  14       87.47       93.74      4.97 o
 -15   3  14      365.04      370.89      7.63 o
 -13   3  14       15.51       16.21      2.61 o
 -11   3  14       61.42       65.80      3.21 o
  -9   3  14       37.61       36.48      2.80 o
  -7   3  14       33.89       23.96      2.68 o
  -5   3  14      111.89      112.92      4.26 o
  -3   3  14        0.00       -2.57      2.57 o
  -1   3  14      743.00      727.31     12.39 o
   1   3  14      112.08      105.00      6.17 o
   3   3  14       96.77       99.61      6.22 o
   5   3  14       47.16       59.13      6.48 o
   7   3  14       82.08      103.76     10.93 o
   9   3  14       44.77       53.03      9.67 o
  11   3  14       19.09       13.00      8.56 o
 -28   4  14        7.09        4.16      8.66 o
 -26   4  14        0.57        2.62      5.85 o
 -24   4  14        4.03        4.39      6.54 o
 -22   4  14       71.88       64.70      5.43 o
 -20   4  14       11.93       14.83      4.08 o
 -18   4  14      175.75      195.99      7.39 o
 -16   4  14        5.46        1.30      3.53 o
 -14   4  14       74.28       90.07      4.52 o
 -12   4  14       13.88        4.39      2.49 o
 -10   4  14      200.13      200.99      5.19 o
  -8   4  14       98.05       94.26      4.17 o
  -6   4  14       83.13       65.84      3.88 o
  -4   4  14      473.06      482.04      9.87 o
  -2   4  14      656.61      698.82     13.44 o
   0   4  14       28.84       37.28      5.05 o
   2   4  14        9.75        3.96      4.15 o
   4   4  14       30.81       43.07      8.95 o
   6   4  14        4.60        5.90      5.24 o
   8   4  14       14.18        6.17      9.85 o
  10   4  14       17.91       15.46      8.32 o
 -27   5  14        5.05        3.95      6.47 o
 -25   5  14        0.11       -1.90      5.37 o
 -23   5  14        8.48       11.06      4.90 o
 -21   5  14       57.17       57.71      5.92 o
 -19   5  14        0.39        0.17      3.79 o
 -17   5  14       10.05       17.28      4.25 o
 -15   5  14       80.80       87.82      5.04 o
 -13   5  14        1.89        2.07      2.89 o
 -11   5  14       50.45       49.74      3.43 o
  -9   5  14       16.42       11.07      2.95 o
  -7   5  14        0.13       -2.72      2.72 o
  -5   5  14       43.78       40.71      3.95 o
  -3   5  14        4.78        5.32      3.63 o
  -1   5  14       86.74       93.46      5.96 o
   1   5  14        1.29       -1.31      3.84 o
   3   5  14       52.99       43.66      5.53 o
   5   5  14       25.19       23.34      6.85 o
   7   5  14        0.00       -4.91      5.93 o
   9   5  14        1.36        8.11     11.40 o
 -24   6  14       18.92       22.68      5.82 o
 -22   6  14       31.88       47.92      5.46 o
 -20   6  14       15.89       13.11      4.37 o
 -18   6  14        4.57        6.47      4.02 o
 -16   6  14       82.35       90.29      6.66 o
 -14   6  14      190.95      202.74      6.10 o
 -12   6  14      146.42      164.91      5.23 o
 -10   6  14       66.11       79.77      4.71 o
  -8   6  14        1.01       -3.66      3.66 o
  -6   6  14       15.78       10.92      4.12 o
  -4   6  14      236.99      260.17      7.05 o
  -2   6  14        3.25       -2.73      2.73 o
   0   6  14       12.97        3.30      3.87 o
   2   6  14        0.02       -3.82      3.82 o
   4   6  14        6.61        7.60      4.39 o
   6   6  14        0.35        2.75      5.35 o
 -21   7  14       72.13       90.11      8.28 o
 -19   7  14        5.60        1.42      4.53 o
 -17   7  14       21.63       16.68      4.68 o
 -15   7  14        2.29       -1.38      4.25 o
 -13   7  14       28.93       38.55      4.73 o
 -11   7  14       38.17       26.67      3.72 o
  -9   7  14       33.24       35.62      4.15 o
  -7   7  14        1.01       -2.56      4.27 o
  -5   7  14        6.38        1.66      3.97 o
  -3   7  14        0.00        1.70      4.21 o
  -1   7  14        3.00        1.81      4.32 o
   1   7  14       26.00       20.06      5.64 o
   3   7  14       14.58       14.69      5.66 o
 -16   8  14        6.42        7.10      5.48 o
 -14   8  14       43.73       39.44      6.47 o
 -12   8  14       16.08       16.92      5.05 o
 -10   8  14        5.75        1.76      4.69 o
  -8   8  14        0.53       -5.13      5.13 o
  -6   8  14       17.89       24.53      6.25 o
  -4   8  14       18.06       17.69      6.20 o
  -2   8  14        1.18       -5.43      5.60 o
 -31   1  15        3.33       -5.39      7.78 o
 -29   1  15        6.73        5.53      7.49 o
 -27   1  15        0.64       -2.67      5.56 o
 -25   1  15        1.04        0.59      5.43 o
 -23   1  15       54.03       45.03      6.73 o
 -21   1  15      102.33      106.56      7.31 o
 -19   1  15       24.83       28.90      4.71 o
 -17   1  15      425.99      509.46      9.95 o
 -15   1  15      151.59      138.16      4.47 o
 -13   1  15      532.29      519.15      8.08 o
 -11   1  15       32.18       32.47      2.79 o
  -9   1  15      906.24      920.37     10.09 o
  -7   1  15       57.94       75.07      3.59 o
  -5   1  15       48.98       47.83      3.20 o
  -3   1  15        1.26       -0.84      2.57 o
  -1   1  15      171.89      123.86      6.79 o
   1   1  15      158.50      128.31      7.80 o
   3   1  15        9.11        5.70      6.39 o
   5   1  15       31.99       15.84      6.88 o
   7   1  15       25.90       33.54      8.14 o
   9   1  15       28.88       51.44      7.83 o
  11   1  15       26.59       19.25      7.73 o
 -30   2  15        0.82       25.95     11.15 o
 -28   2  15       18.73       -8.39      8.39 o
 -26   2  15       16.31        9.72      6.53 o
 -24   2  15       87.25       90.09      9.38 o
 -22   2  15       16.08        7.11      4.17 o
 -20   2  15       35.40       27.26      4.52 o
 -18   2  15      168.53      121.60      6.17 o
 -16   2  15      285.19      260.53      7.24 o
 -14   2  15     1377.75     1463.52     15.62 o
 -12   2  15       57.36       51.92      3.17 o
 -10   2  15      182.07      205.05      4.74 o
  -8   2  15        0.04       -2.13      2.13 o
  -6   2  15        4.07        4.22      2.63 o
  -4   2  15      100.71      100.57      4.69 o
  -2   2  15       17.83        7.93      4.12 o
   0   2  15        6.42       -4.18      4.18 o
   2   2  15      221.95      201.24      9.51 o
   4   2  15      136.48      137.54     10.59 o
   6   2  15        2.09       -5.70      5.70 o
   8   2  15        0.01        0.19      6.22 o
  10   2  15       21.16        0.08      7.85 o
 -29   3  15       10.59        5.99      9.37 o
 -27   3  15       13.59       16.29      9.72 o
 -25   3  15        0.42        2.91      6.39 o
 -23   3  15        6.58       -3.52      4.42 o
 -21   3  15        2.27        5.14      3.63 o
 -19   3  15       59.97       59.41      4.87 o
 -17   3  15      198.36      188.18      6.65 o
 -15   3  15       11.12       11.12      3.85 o
 -13   3  15       32.56       19.16      3.59 o
 -11   3  15       35.29       43.13      3.20 o
  -9   3  15       83.62       87.33      4.10 o
  -7   3  15        7.68        0.39      2.70 o
  -5   3  15        0.53       -3.16      3.16 o
  -3   3  15        9.97        0.16      3.89 o
  -1   3  15      109.79      126.68      6.55 o
   1   3  15       47.96       35.35      5.18 o
   3   3  15        0.12        0.51      4.51 o
   5   3  15       17.04       17.11      7.96 o
   7   3  15        2.04        8.80      7.65 o
   9   3  15       41.74       22.44      9.00 o
 -28   4  15        4.23       -2.73      8.10 o
 -26   4  15       13.11       11.44      7.20 o
 -24   4  15        0.00       -3.56      4.90 o
 -22   4  15       74.02       83.22      6.41 o
 -20   4  15        0.07       -1.77      3.61 o
 -18   4  15        0.95       -3.84      3.84 o
 -16   4  15      213.50      192.74      7.04 o
 -14   4  15        2.31        1.85      3.65 o
 -12   4  15        0.32       -1.64      3.00 o
 -10   4  15       10.12        4.74      3.21 o
  -8   4  15        0.38       -3.09      3.09 o
  -6   4  15      107.29      101.21      5.85 o
  -4   4  15      530.51      553.55     12.84 o
  -2   4  15      134.98      142.57      7.10 o
   0   4  15       13.25        9.21      4.39 o
   2   4  15        1.33       -4.11      4.11 o
   4   4  15        2.04       -2.05      4.87 o
   6   4  15        0.94       -2.07      6.93 o
   8   4  15       15.63        7.87      8.01 o
 -27   5  15        2.05        3.19     11.46 o
 -25   5  15       17.83        9.31      6.22 o
 -23   5  15        0.29        0.39      5.01 o
 -21   5  15        1.62       -1.06      3.90 o
 -19   5  15       21.36       18.65      4.42 o
 -17   5  15       29.77       24.05      4.53 o
 -15   5  15       26.50       23.62      4.19 o
 -13   5  15        0.22       -2.09      3.18 o
 -11   5  15       47.64       36.91      4.03 o
  -9   5  15      152.56      127.88      5.86 o
  -7   5  15       20.10       21.60      4.17 o
  -5   5  15       36.76       29.51      6.01 o
  -3   5  15      224.99      191.32      7.91 o
  -1   5  15        4.68       -3.26      3.96 o
   1   5  15       13.24        2.39      4.23 o
   3   5  15       48.86       63.62      7.17 o
   5   5  15        3.47       -4.10      5.62 o
   7   5  15       85.81       90.11     11.07 o
 -24   6  15       39.29       52.51      7.66 o
 -22   6  15      100.66      102.80      7.15 o
 -20   6  15        4.00        2.17      4.74 o
 -18   6  15       13.29       11.10      4.30 o
 -16   6  15      111.31      139.93      6.41 o
 -14   6  15       76.22       69.29      4.30 o
 -12   6  15        9.42        7.50      3.79 o
 -10   6  15       53.93       63.98      4.20 o
  -8   6  15        8.17        8.39      3.01 o
  -6   6  15       17.36       16.98      3.26 o
  -4   6  15        2.83        4.22      3.09 o
  -2   6  15       15.66       10.07      4.08 o
   0   6  15       25.26       27.55      4.69 o
   2   6  15        4.25        5.14      4.65 o
   4   6  15        1.12       -4.77      4.77 o
 -21   7  15       28.25       31.57      6.37 o
 -19   7  15        0.81        0.38      4.49 o
 -17   7  15       77.07       87.70      7.44 o
 -15   7  15       15.76       15.52      4.68 o
 -13   7  15        0.85       -0.66      3.96 o
 -11   7  15        0.21       -2.38      3.78 o
  -9   7  15        0.44        1.12      3.89 o
  -7   7  15        0.02       -5.28      6.39 o
  -5   7  15        1.46        3.13      4.63 o
  -3   7  15       36.39       25.44      5.48 o
  -1   7  15        0.77       -4.64      4.64 o
   1   7  15       23.81       33.77      6.26 o
 -14   8  15        0.14       -1.86      4.99 o
 -12   8  15       14.07       15.76      5.38 o
 -10   8  15        0.22       -6.80      6.80 o
  -8   8  15        2.96       -2.11      4.85 o
  -6   8  15        0.09        0.75      5.66 o
  -4   8  15        0.01       -6.70      7.17 o
 -30   0  16        4.56        5.83      9.86 o
 -28   0  16        7.80        8.20      9.83 o
 -26   0  16        3.25       -4.02      8.69 o
 -24   0  16        4.35        8.14     11.93 o
 -22   0  16        8.92       26.48      9.11 o
 -20   0  16      132.36      178.56     12.53 o
 -18   0  16     2321.56     2349.17     43.23 o
 -16   0  16      116.33      109.55      8.39 o
 -14   0  16      523.08      496.92     14.83 o
 -12   0  16     2859.75     3028.90     41.78 o
 -10   0  16      169.29      155.36      7.36 o
  -8   0  16      155.83      153.46      7.91 o
  -6   0  16      342.60      353.24     12.61 o
  -4   0  16       28.89       35.78      5.85 o
  -2   0  16       15.08       -2.54      5.40 o
   0   0  16      133.65      114.37     15.18 o
   2   0  16      241.74      205.22     17.05 o
   4   0  16        1.00        1.19      8.57 o
   6   0  16        2.26       -7.15      8.33 o
   8   0  16       68.95       51.07     13.04 o
  10   0  16        4.61       -0.35     10.36 o
 -31   1  16       11.11      -13.23     13.23 o
 -29   1  16       12.30        0.84      6.63 o
 -27   1  16        1.03       -5.55      5.55 o
 -25   1  16        2.37       13.17      6.09 o
 -23   1  16       12.81        6.12      5.89 o
 -21   1  16        1.29        2.63      4.88 o
 -19   1  16      121.64      109.07      6.66 o
 -17   1  16        3.11       -2.69      3.89 o
 -15   1  16      111.06      121.92      5.48 o
 -13   1  16      113.12      105.71      4.30 o
 -11   1  16       77.21       83.82      4.17 o
  -9   1  16        1.36       -2.34      2.34 o
  -7   1  16        1.68       -0.17      2.69 o
  -5   1  16        6.97        1.08      3.15 o
  -3   1  16       18.64       25.03      4.86 o
  -1   1  16        0.06       -3.15      4.29 o
   1   1  16       18.34       20.51      6.85 o
   3   1  16      104.43      116.69     12.98 o
   5   1  16        3.10       -1.32      5.94 o
   7   1  16        0.86        2.71      6.83 o
   9   1  16       18.27       17.76      8.27 o
 -30   2  16        5.46       14.11     10.72 o
 -28   2  16        7.10        1.40      9.00 o
 -26   2  16        7.03        1.65      6.63 o
 -24   2  16        0.65        1.48      4.17 o
 -22   2  16        0.62       -0.08      4.29 o
 -20   2  16        8.77       11.53      4.11 o
 -18   2  16       35.94       21.23      4.45 o
 -16   2  16       14.70        1.64      4.10 o
 -14   2  16        8.14        7.47      4.26 o
 -12   2  16        0.12        8.95      3.50 o
 -10   2  16      222.64      210.04      6.02 o
  -8   2  16       63.24       71.21      4.60 o
  -6   2  16      122.23      101.59      5.95 o
  -4   2  16      307.37      288.72      9.11 o
  -2   2  16      263.26      283.16      9.94 o
   0   2  16        0.34       -4.45      4.45 o
   2   2  16       87.04       90.01     11.50 o
   4   2  16       16.73       -2.50      7.52 o
   6   2  16       14.80       19.09      7.23 o
   8   2  16        8.12       19.37      7.67 o
  10   2  16       23.09       22.81     17.02 o
 -29   3  16        6.44        4.36     16.84 o
 -27   3  16        3.24        3.43      8.57 o
 -25   3  16        2.83        8.29      6.63 o
 -23   3  16        8.96        8.77      5.57 o
 -21   3  16        0.34       -2.06      3.63 o
 -19   3  16        0.03       -0.04      3.77 o
 -17   3  16       16.50       13.51      4.46 o
 -15   3  16        2.70       -3.84      3.84 o
 -13   3  16      781.32      823.98     14.29 o
 -11   3  16      170.30      165.66      5.96 o
  -9   3  16       14.76        0.40      3.58 o
  -7   3  16        7.63       -3.49      3.49 o
  -5   3  16      117.11      116.20      6.72 o
  -3   3  16       89.85      100.26      6.91 o
  -1   3  16      181.63      189.30      8.29 o
   1   3  16       82.59       70.19      6.68 o
   3   3  16        0.00        0.11      6.57 o
   5   3  16        8.47        9.37      7.77 o
   7   3  16        4.71       11.55      8.22 o
   9   3  16        7.88        3.27      8.28 o
 -28   4  16        3.12        4.49      8.68 o
 -26   4  16        1.18       -8.94      8.94 o
 -24   4  16        2.66       -8.42      8.42 o
 -22   4  16        1.48       -5.28      5.28 o
 -20   4  16       53.36       62.23      5.53 o
 -18   4  16        1.53        0.23      3.93 o
 -16   4  16      667.13      681.38     13.71 o
 -14   4  16      106.81      133.56      6.51 o
 -12   4  16       77.69       78.30      5.34 o
 -10   4  16      185.20      197.36      8.03 o
  -8   4  16       26.17       16.92      4.63 o
  -6   4  16       33.07       22.10      5.40 o
  -4   4  16      336.03      366.61     11.72 o
  -2   4  16       56.40       36.19      5.73 o
   0   4  16       39.33       28.76      6.07 o
   2   4  16       18.98       14.36      5.48 o
   4   4  16        6.55       11.17      6.69 o
   6   4  16       55.24       45.21      9.60 o
 -25   5  16        0.00       -1.57      5.94 o
 -23   5  16        3.93       -3.35      4.22 o
 -21   5  16        5.96       -0.32      5.05 o
 -19   5  16       12.16        9.62      4.45 o
 -17   5  16        0.37       -2.44      4.37 o
 -15   5  16       46.76       52.83      5.19 o
 -13   5  16        0.20        0.90      3.78 o
 -11   5  16      145.42      154.84      6.42 o
  -9   5  16       25.59       28.68      4.83 o
  -7   5  16        1.18       -3.99      3.99 o
  -5   5  16      106.10      111.64      6.61 o
  -3   5  16        4.21        0.70      4.20 o
  -1   5  16        0.02       -5.63      5.63 o
   1   5  16        2.46       -5.32      5.32 o
   3   5  16        2.63       -3.65      5.08 o
   5   5  16       13.37       26.64      7.76 o
 -24   6  16       43.61       64.69      8.15 o
 -22   6  16       12.03       21.44      5.35 o
 -20   6  16        3.46        6.66      4.99 o
 -18   6  16       57.59       55.45      5.40 o
 -16   6  16        0.74       -3.72      3.72 o
 -14   6  16        4.12        1.16      3.67 o
 -12   6  16       36.03       38.12      5.17 o
 -10   6  16       21.26       28.17      3.67 o
  -8   6  16       16.32       12.23      4.00 o
  -6   6  16      194.08      190.18      7.59 o
  -4   6  16       24.18       26.45      4.53 o
  -2   6  16        1.58       -3.94      3.94 o
   0   6  16        3.05       -0.21      4.41 o
   2   6  16        1.21       -1.58      6.64 o
 -19   7  16        6.15        7.14      5.18 o
 -17   7  16        5.23        2.95      4.64 o
 -15   7  16       11.99       14.29      4.65 o
 -13   7  16       50.94       67.06      6.15 o
 -11   7  16        1.94        4.70      4.16 o
  -9   7  16        5.06        3.83      4.24 o
  -7   7  16       20.92       18.35      5.22 o
  -5   7  16        0.06       -2.37      4.71 o
  -3   7  16        8.73       12.95      5.89 o
  -1   7  16       16.92        3.13      5.90 o
 -12   8  16       22.30       -1.16     12.72 o
 -10   8  16        0.15       -2.49      7.39 o
 -29   1  17        2.25       -1.50      7.87 o
 -27   1  17        9.57        1.75      6.49 o
 -25   1  17        1.14       -2.68      5.65 o
 -23   1  17       57.18       52.37      7.95 o
 -21   1  17      381.39      349.47     13.36 o
 -19   1  17      128.86      117.42      7.54 o
 -17   1  17      256.42      242.81      9.02 o
 -15   1  17       29.38       22.59      4.66 o
 -13   1  17      552.50      612.06     12.27 o
 -11   1  17      584.50      579.53     11.65 o
  -9   1  17       18.13       14.84      4.11 o
  -7   1  17       76.16       94.54      6.29 o
  -5   1  17        3.68       -2.84      3.98 o
  -3   1  17      127.42      112.41      8.20 o
  -1   1  17       78.49       69.40      8.66 o
   1   1  17      161.58      175.13     14.91 o
   3   1  17       18.51       25.09      7.35 o
   5   1  17        2.55        3.41      6.53 o
   7   1  17        8.49       -5.71      7.53 o
   9   1  17       34.34        6.97     17.84 o
 -30   2  17        0.05       -7.92      7.92 o
 -28   2  17        1.82       -7.98      7.98 o
 -26   2  17        8.47       12.13      8.31 o
 -24   2  17       27.47       21.04      8.38 o
 -22   2  17       12.95        9.91      5.30 o
 -20   2  17        9.72        9.27      4.28 o
 -18   2  17      210.95      191.82      8.11 o
 -16   2  17      135.93      116.06      6.44 o
 -14   2  17      192.67      176.47      7.15 o
 -12   2  17      635.88      685.66     13.20 o
 -10   2  17      425.41      428.96     10.57 o
  -8   2  17      247.86      216.81      8.23 o
  -6   2  17      424.97      436.13     11.88 o
  -4   2  17        8.39        8.27      4.88 o
  -2   2  17      356.88      382.73     12.84 o
   0   2  17       90.07       82.34      9.05 o
   2   2  17       17.63        8.58      7.30 o
   4   2  17        3.30        5.72      9.45 o
   6   2  17        1.55        9.05      7.18 o
   8   2  17        1.49        1.43     12.37 o
 -29   3  17        8.14       11.82      9.56 o
 -27   3  17        4.85        1.33      8.38 o
 -25   3  17        3.82        7.20      6.67 o
 -23   3  17        0.03       -4.69      4.69 o
 -21   3  17       19.06       17.66      4.88 o
 -19   3  17       50.63       38.74      5.16 o
 -17   3  17        5.50        3.85      4.37 o
 -15   3  17       33.83       21.86      4.78 o
 -13   3  17      171.72      167.09      7.34 o
 -11   3  17        7.11       -2.19      3.99 o
  -9   3  17       88.16       58.92      5.95 o
  -7   3  17      441.65      443.13     11.95 o
  -5   3  17       24.04       21.33      5.13 o
  -3   3  17       50.80       48.93      6.66 o
  -1   3  17       90.73      102.79      9.97 o
   1   3  17       21.13       22.20      8.07 o
   3   3  17        0.50       -5.63      6.85 o
   5   3  17        0.00      -10.92     10.92 o
   7   3  17        0.89        7.87      8.29 o
 -28   4  17        2.46       -2.84     12.17 o
 -26   4  17       14.13        8.98      7.46 o
 -24   4  17        0.23        4.17      5.14 o
 -22   4  17       16.01       18.01      4.83 o
 -20   4  17        8.98       14.11      4.74 o
 -18   4  17       50.03       51.08      5.24 o
 -16   4  17       54.46       67.92      5.74 o
 -14   4  17        1.33       -0.95      4.01 o
 -12   4  17      138.95      122.26      6.27 o
 -10   4  17       36.04       29.20      5.23 o
  -8   4  17      270.91      253.80      9.47 o
  -6   4  17        5.21       -0.49      4.38 o
  -4   4  17       92.79      102.12      6.84 o
  -2   4  17        0.03        2.71      4.99 o
   0   4  17        6.34       -3.05      4.91 o
   2   4  17        0.54       -1.98      6.23 o
   4   4  17        3.89        4.83      7.69 o
   6   4  17        0.02       -6.38      7.60 o
 -25   5  17        8.27       14.63      6.65 o
 -23   5  17        0.05        0.21      5.02 o
 -21   5  17       10.38        6.65      6.01 o
 -19   5  17        2.13       -3.75      4.70 o
 -17   5  17        0.21        0.05      3.90 o
 -15   5  17       12.64       10.94      4.32 o
 -13   5  17       38.36       42.61      4.97 o
 -11   5  17       49.48       64.59      5.31 o
  -9   5  17      141.91      153.14      7.54 o
  -7   5  17       10.11       10.23      4.77 o
  -5   5  17       68.99       69.79      6.14 o
  -3   5  17        0.16       -3.34      4.32 o
  -1   5  17        0.34        3.67      5.01 o
   1   5  17        0.20       -5.09      5.09 o
   3   5  17        7.04       11.99      7.11 o
 -22   6  17       24.35       22.30      5.51 o
 -20   6  17       26.00       20.85      5.15 o
 -18   6  17        9.54        6.01      4.23 o
 -16   6  17        0.35       -2.48      3.96 o
 -14   6  17      106.70      107.43      6.09 o
 -12   6  17       30.03       26.38      4.78 o
 -10   6  17        0.01       -0.51      3.77 o
  -8   6  17       44.22       43.94      5.17 o
  -6   6  17       37.49       37.44      5.15 o
  -4   6  17       58.61       44.34      6.06 o
  -2   6  17        3.38        2.96      4.64 o
   0   6  17        0.11       -2.94      6.30 o
 -19   7  17       19.28       23.25      6.60 o
 -17   7  17       24.21       33.03      5.96 o
 -15   7  17        9.42        6.54      4.85 o
 -13   7  17       10.24        9.79      4.68 o
 -11   7  17        4.67       -4.24      4.24 o
  -9   7  17       11.59        8.26      4.77 o
  -7   7  17        2.39        4.23      5.86 o
  -5   7  17       23.22       14.49      5.94 o
  -3   7  17        3.31       10.91      8.51 o
 -30   0  18        0.09        1.51      9.89 o
 -28   0  18       38.69       29.79     11.93 o
 -26   0  18       57.92       31.06     11.61 o
 -24   0  18      260.70      220.19     51.76 o
 -22   0  18        3.23       -7.94      7.94 o
 -20   0  18      140.96      191.81     20.15 o
 -18   0  18       10.35       27.37      9.64 o
 -16   0  18       10.89        3.33      7.60 o
 -14   0  18       47.08       15.37      7.58 o
 -12   0  18        0.04       -6.33      6.33 o
 -10   0  18     1944.77     2019.44     45.71 o
  -8   0  18      142.63      164.30     15.07 o
  -6   0  18        0.04        2.92      8.23 o
  -4   0  18      234.11      190.18     16.25 o
  -2   0  18      386.21      373.31     44.02 o
   0   0  18      153.20      156.80     16.49 o
   2   0  18        5.41        5.38      9.66 o
   4   0  18        0.31       -7.87      8.34 o
   6   0  18       26.75       68.20     20.32 o
 -29   1  18        2.21       -5.80      7.84 o
 -27   1  18        3.13        7.19      6.91 o
 -25   1  18       11.56        1.42      6.40 o
 -23   1  18       64.45       55.45      8.21 o
 -21   1  18        0.37       -5.25      5.40 o
 -19   1  18        0.77       -4.58      4.58 o
 -17   1  18       89.46       95.19      7.85 o
 -15   1  18       25.78       25.24      4.80 o
 -13   1  18        1.35        9.19      4.43 o
 -11   1  18      107.85      113.41      6.81 o
  -9   1  18       99.33       95.53      7.01 o
  -7   1  18       46.18       39.93      6.23 o
  -5   1  18       57.78       48.42      7.70 o
  -3   1  18        0.00        5.34      6.22 o
  -1   1  18       16.24       15.63      6.89 o
   1   1  18      128.79      132.29     11.05 o
   3   1  18       11.36        6.91      6.45 o
   5   1  18        2.03        4.62      7.88 o
   7   1  18       13.49        1.88     10.34 o
 -28   2  18        0.10       -5.22     11.88 o
 -26   2  18        1.09       -2.71      6.79 o
 -24   2  18        0.04        0.87      6.32 o
 -22   2  18        0.00        5.62      5.77 o
 -20   2  18        2.63       -4.63      4.63 o
 -18   2  18       15.31       24.17      4.91 o
 -16   2  18       72.04       64.94      5.86 o
 -14   2  18       54.32       82.96      6.37 o
 -12   2  18      369.61      384.75     10.63 o
 -10   2  18      276.68      295.06     10.91 o
  -8   2  18        2.29       -4.51      4.51 o
  -6   2  18        1.90        1.68      4.75 o
  -4   2  18      401.18      453.03     14.92 o
  -2   2  18      239.98      180.70     13.26 o
   0   2  18        3.03       -6.42      6.42 o
   2   2  18        0.57       -0.15      7.39 o
   4   2  18        0.03        1.07      6.75 o
   6   2  18        0.43       -5.95     12.43 o
 -29   3  18       14.22       25.41     15.36 o
 -27   3  18       13.21       -2.29      8.41 o
 -25   3  18        7.46       10.20      6.68 o
 -23   3  18        2.52        2.96      5.38 o
 -21   3  18       30.15       26.13      5.98 o
 -19   3  18       65.51       58.98      6.25 o
 -17   3  18       69.73       69.99      6.53 o
 -15   3  18       25.24       29.07      4.99 o
 -13   3  18        1.85       -3.74      4.62 o
 -11   3  18      283.00      320.41     16.78 o
  -9   3  18      141.46      173.22      8.23 o
  -7   3  18      161.61      176.21      9.43 o
  -5   3  18       79.68       77.84      7.48 o
  -3   3  18      100.95      122.56      8.85 o
  -1   3  18       39.55       33.05     11.32 o
   1   3  18        0.99        2.55      7.18 o
   3   3  18        0.11       -6.30      7.18 o
   5   3  18        0.11        2.64     10.52 o
 -26   4  18        4.08        1.63      7.30 o
 -24   4  18        8.15       17.87      6.78 o
 -22   4  18        4.83        6.72      5.86 o
 -20   4  18       13.11       17.15      4.88 o
 -18   4  18        4.42       -4.11      4.11 o
 -16   4  18        0.47       -3.91      3.91 o
 -14   4  18      110.57       98.02      6.29 o
 -12   4  18       46.56       38.82      4.99 o
 -10   4  18       56.17       63.36      6.40 o
  -8   4  18      382.09      387.53     12.41 o
  -6   4  18       70.20       50.19      6.29 o
  -4   4  18       46.63       43.14      6.44 o
  -2   4  18       21.38       20.83      5.79 o
   0   4  18       13.51        9.48      7.34 o
   2   4  18        1.95       11.30      7.89 o
   4   4  18       42.48       40.40      9.73 o
 -25   5  18        0.00       -7.00      8.79 o
 -23   5  18        0.51        6.44      5.39 o
 -21   5  18       12.91       11.53      4.90 o
 -19   5  18        0.16        1.42      4.41 o
 -17   5  18       16.64       15.11      4.48 o
 -15   5  18        4.54        4.74      4.26 o
 -13   5  18       38.21       34.58      4.93 o
 -11   5  18       12.52       -0.82      4.10 o
  -9   5  18        6.24       -3.48      4.62 o
  -7   5  18       77.20       74.80      6.77 o
  -5   5  18        1.23       -2.43      5.13 o
  -3   5  18        2.25        4.39      5.44 o
  -1   5  18        1.43        0.03      5.33 o
   1   5  18       13.76        8.57      7.37 o
 -22   6  18        0.09       -4.58      4.58 o
 -20   6  18        6.89       10.32      4.86 o
 -18   6  18       50.09       62.41      6.08 o
 -16   6  18       52.62       57.75      5.51 o
 -14   6  18       16.61       14.13      6.61 o
 -12   6  18        1.60        5.01      3.90 o
 -10   6  18       39.72       35.03      4.97 o
  -8   6  18       49.17       38.11      6.00 o
  -6   6  18        5.49        1.35      4.72 o
  -4   6  18        3.41        1.25      4.80 o
  -2   6  18        0.09       -3.17      5.17 o
 -17   7  18       15.65        8.02      8.85 o
 -15   7  18        0.48       -2.70      4.82 o
 -13   7  18        4.82       -1.09      4.67 o
 -11   7  18        2.17       -1.29      4.62 o
  -9   7  18        0.85       -0.79      5.95 o
  -7   7  18       16.80       12.42      6.21 o
 -29   1  19        6.15       -3.10      7.99 o
 -27   1  19        6.05       -5.34      6.12 o
 -25   1  19        2.39        1.21      6.32 o
 -23   1  19       84.39       89.76      9.72 o
 -21   1  19       19.41       16.28      6.47 o
 -19   1  19        0.44        1.19      5.55 o
 -17   1  19       34.45       46.73      6.79 o
 -15   1  19      105.77      112.66      8.45 o
 -13   1  19      134.63      137.58      9.51 o
 -11   1  19        7.10        7.25      5.34 o
  -9   1  19       13.39       22.92      6.77 o
  -7   1  19       10.59        5.15      6.13 o
  -5   1  19      228.20      233.36     13.09 o
  -3   1  19        6.87        7.55      6.48 o
  -1   1  19       47.10       31.93      7.64 o
   1   1  19        1.99        1.42      6.02 o
   3   1  19        2.57        8.44      8.07 o
   5   1  19        2.60       -6.57      7.83 o
 -28   2  19        0.06       -6.07      8.92 o
 -26   2  19        8.49        4.40      7.81 o
 -24   2  19        1.08       -3.74      6.61 o
 -22   2  19        4.03       -0.41      5.69 o
 -20   2  19        5.26       -5.08      5.08 o
 -18   2  19       64.37       61.71      7.45 o
 -16   2  19        0.08       -3.82      3.82 o
 -14   2  19       77.10       96.96      6.71 o
 -12   2  19        4.94        2.54      4.28 o
 -10   2  19       88.53       72.81      6.83 o
  -8   2  19       52.72       40.32      6.06 o
  -6   2  19        4.22       -5.39      6.39 o
  -4   2  19      194.56      209.93     14.15 o
  -2   2  19       28.56       14.35      7.87 o
   0   2  19        0.51        8.98      7.67 o
   2   2  19        6.87        4.77      8.09 o
   4   2  19        1.83        1.62      8.50 o
 -27   3  19        0.28       -6.50      8.62 o
 -25   3  19        3.80        7.48      6.91 o
 -23   3  19        0.02       -0.83      6.79 o
 -21   3  19        3.80        6.77      5.73 o
 -19   3  19       24.72       30.45      7.05 o
 -17   3  19        9.34        6.07      4.68 o
 -15   3  19       93.00       99.50      7.28 o
 -13   3  19       66.64       64.07      6.51 o
 -11   3  19        2.72       -0.76      4.48 o
  -9   3  19       81.07      103.24      8.18 o
  -7   3  19       35.57       36.28      6.54 o
  -5   3  19        0.38       -4.93      6.98 o
  -3   3  19       29.69       24.98      8.22 o
  -1   3  19        1.58        7.36      9.43 o
   1   3  19        5.50        3.71      9.54 o
   3   3  19        0.26       -7.79      7.79 o
 -26   4  19        3.85       10.33     20.15 o
 -24   4  19        0.61       -2.59      5.48 o
 -22   4  19        3.38       -2.19      4.95 o
 -20   4  19        6.02       -2.90      4.93 o
 -18   4  19       15.05        2.54      4.62 o
 -16   4  19        7.96       -1.21      4.34 o
 -14   4  19       25.07       33.74      5.82 o
 -12   4  19       10.58        4.57      5.43 o
 -10   4  19      319.23      374.05     15.90 o
  -8   4  19        5.49       -0.45      5.03 o
  -6   4  19        1.39        1.57      5.18 o
  -4   4  19        0.52       -0.24      5.09 o
  -2   4  19        7.69       -0.85      7.08 o
   0   4  19        4.25        6.82      7.62 o
   2   4  19        0.35       -0.37      7.74 o
 -23   5  19        2.97        3.21      5.62 o
 -21   5  19        1.71        6.99      5.47 o
 -19   5  19        2.40        6.92      4.89 o
 -17   5  19       11.95        9.88      4.99 o
 -15   5  19        2.39       -3.97      6.80 o
 -13   5  19       38.68       36.00      5.62 o
 -11   5  19       14.56       22.47      5.25 o
  -9   5  19        4.88        4.44      5.08 o
  -7   5  19       41.51       30.80      6.45 o
  -5   5  19        0.33       -4.16      6.14 o
  -3   5  19        3.79       10.11      6.74 o
  -1   5  19        2.84        2.50      7.29 o
 -20   6  19       26.88       29.97      5.65 o
 -18   6  19        0.13       -1.28      4.54 o
 -16   6  19        6.41        5.23      4.73 o
 -14   6  19        0.01        0.77      4.35 o
 -12   6  19        0.05        1.89      5.40 o
 -10   6  19        1.49        0.69      4.51 o
  -8   6  19        0.02        1.24      4.86 o
  -6   6  19        3.44       -1.09      4.78 o
  -4   6  19        2.34        0.73      7.49 o
 -28   0  20        7.60        7.89     11.28 o
 -26   0  20      119.27      120.27     28.06 o
 -24   0  20      341.21      398.80     25.73 o
 -22   0  20        2.30       -4.44      8.10 o
 -20   0  20       19.42        5.45     14.53 o
 -18   0  20       29.14       33.25     16.31 o
 -16   0  20       90.31       86.48     20.03 o
 -14   0  20      234.28      297.09     27.77 o
 -12   0  20        7.31        7.72      8.39 o
 -10   0  20       13.25       11.22      9.38 o
  -8   0  20        6.26       -6.23      8.43 o
  -6   0  20       20.20       19.04     14.77 o
  -4   0  20       25.29       30.92     11.20 o
  -2   0  20       14.84       19.42     10.14 o
   0   0  20        1.33        5.35      8.53 o
   2   0  20        0.00       -4.16      9.62 o
   4   0  20        5.15        8.15     15.24 o
 -29   1  20        1.33       -0.43     11.35 o
 -27   1  20        1.47       -4.80      7.52 o
 -25   1  20       18.03       21.44      7.56 o
 -23   1  20       10.57       12.32      6.88 o
 -21   1  20        1.84        1.35      5.70 o
 -19   1  20        7.70       15.15      6.77 o
 -17   1  20        3.42       -3.43      5.23 o
 -15   1  20       11.99       10.14      5.56 o
 -13   1  20        4.03        3.04      5.10 o
 -11   1  20        0.23       -0.87      4.67 o
  -9   1  20       10.39        4.99      6.23 o
  -7   1  20        1.65       10.57      6.70 o
  -5   1  20        0.70        3.91      6.09 o
  -3   1  20        6.09        6.81      6.27 o
  -1   1  20       13.13       19.19      7.37 o
   1   1  20        0.00        6.65     12.29 o
   3   1  20        3.18        5.59      9.35 o
 -28   2  20        0.54       12.01     10.52 o
 -26   2  20        1.99        1.18      9.44 o
 -24   2  20        6.02        0.47      6.92 o
 -22   2  20        7.54       15.80      7.30 o
 -20   2  20        1.18        5.20      6.01 o
 -18   2  20        5.17        0.81      5.90 o
 -16   2  20        8.15       13.08      6.03 o
 -14   2  20       14.04       18.94      5.90 o
 -12   2  20        1.57        3.02      5.86 o
 -10   2  20      105.56       89.08     12.36 o
  -8   2  20        0.74       -3.04      7.11 o
  -6   2  20        9.89       20.28      8.29 o
  -4   2  20       61.55       58.87      9.65 o
  -2   2  20        5.64        1.04      7.46 o
   0   2  20        7.58       -2.81      7.27 o
   2   2  20       14.35       19.50     13.23 o
 -27   3  20        0.21        3.02     11.28 o
 -25   3  20        0.37        0.58      6.66 o
 -23   3  20        0.36       -7.07      7.73 o
 -21   3  20       34.28       31.64      7.31 o
 -19   3  20       66.75       63.06      9.31 o
 -17   3  20        5.93       -2.87      5.48 o
 -15   3  20       33.73       38.14      7.53 o
 -13   3  20        0.35        1.60      5.26 o
 -11   3  20       11.10        4.94      5.35 o
  -9   3  20       31.09       42.87     11.19 o
  -7   3  20      202.01      215.88     30.43 o
  -5   3  20        2.48       -6.88      7.80 o
  -3   3  20        1.12        7.23      7.85 o
  -1   3  20        3.44        2.55     13.21 o
   1   3  20        4.24       11.08      8.60 o
 -26   4  20       14.82       32.26     15.72 o
 -24   4  20        9.20       22.12      7.23 o
 -22   4  20       13.01        2.61      5.96 o
 -20   4  20        5.02       -2.34      5.39 o
 -18   4  20        3.06       -0.93      5.35 o
 -16   4  20        2.92        4.01      4.65 o
 -14   4  20        1.79        1.53      4.51 o
 -12   4  20       49.86       56.29      6.46 o
 -10   4  20        3.86        4.92      5.53 o
  -8   4  20       70.80       82.81      7.92 o
  -6   4  20       39.06       34.26      8.76 o
  -4   4  20        0.08        4.63      7.00 o
  -2   4  20        3.29        2.62      7.58 o
   0   4  20        3.05       -7.06      7.60 o
 -23   5  20        0.40        6.56      6.14 o
 -21   5  20        2.41       10.86      5.71 o
 -19   5  20        1.72        5.06      5.39 o
 -17   5  20       27.95       31.48      5.82 o
 -15   5  20        0.58       -2.10      4.72 o
 -13   5  20       10.82       12.96      5.23 o
 -11   5  20        2.56        9.59      5.12 o
  -9   5  20       41.74       51.51      7.23 o
  -7   5  20        4.71        6.14      5.83 o
  -5   5  20        0.94       12.55      6.64 o
  -3   5  20        7.81       15.17      8.50 o
 -18   6  20       10.66       14.22      5.33 o
 -16   6  20        0.28       -0.94      4.64 o
 -14   6  20        4.23        1.84      4.59 o
 -12   6  20       23.48       30.04      6.75 o
 -10   6  20        3.32        2.13      4.89 o
  -8   6  20        2.70        3.47      5.23 o
 -27   1  21       51.11       56.48     12.00 o
 -25   1  21        3.90       -7.58      7.63 o
 -23   1  21       44.66       42.94      8.41 o
 -21   1  21        0.00       -5.66      5.66 o
 -19   1  21        2.33       -4.02      5.72 o
 -17   1  21        0.10        5.35      5.88 o
 -15   1  21       11.22        2.29      6.24 o
 -13   1  21        5.79        2.63      6.04 o
 -11   1  21        1.25       -1.33      6.00 o
  -9   1  21        4.57        1.77      6.33 o
  -7   1  21       10.64        7.61      7.52 o
  -5   1  21       45.88       48.16      8.42 o
  -3   1  21        1.41        3.89      7.37 o
  -1   1  21        6.67       -1.29      7.52 o
   1   1  21        5.29       -0.82     12.23 o
 -28   2  21        0.55       -1.18     14.89 o
 -26   2  21       11.49       17.48     10.71 o
 -24   2  21       23.05       24.22     16.21 o
 -22   2  21        0.21        1.20      6.97 o
 -20   2  21        5.26        2.01      6.90 o
 -18   2  21        7.24       17.42      9.54 o
 -16   2  21        5.99        2.04      8.82 o
 -14   2  21        0.56        2.61      5.85 o
 -12   2  21        0.68       -4.01      5.64 o
 -10   2  21       94.87       98.86     11.32 o
  -8   2  21       25.64       24.77      8.52 o
  -6   2  21        2.27       -1.96      7.48 o
  -4   2  21       16.17        0.47      7.60 o
  -2   2  21       36.26       30.63      9.62 o
   0   2  21        0.62       -3.41     15.83 o
 -25   3  21        0.24        8.55      7.34 o
 -23   3  21        0.53        3.10      7.14 o
 -21   3  21        2.90       -6.71      6.71 o
 -19   3  21        1.97        2.91      7.09 o
 -17   3  21        2.51       -2.97      7.77 o
 -15   3  21        0.38       -9.71     10.61 o
 -13   3  21        5.23       -0.98      6.45 o
 -11   3  21       75.75       95.65     10.69 o
  -9   3  21        4.87       -4.11      8.62 o
  -7   3  21       46.32       57.05     12.21 o
  -5   3  21        0.39       -2.49      8.44 o
  -3   3  21       26.40       29.80      9.30 o
  -1   3  21        0.77        3.31      8.07 o
 -24   4  21        3.04       -2.88      7.31 o
 -22   4  21       13.25        8.20      6.42 o
 -20   4  21       13.33       18.20      6.76 o
 -18   4  21       11.89        8.09      6.12 o
 -16   4  21        3.19       -6.21      6.21 o
 -14   4  21        8.83        5.88      5.83 o
 -12   4  21        1.47        1.66      6.09 o
 -10   4  21       35.48       31.14      8.79 o
  -8   4  21       31.72       49.28      9.58 o
  -6   4  21       34.70       38.65      9.43 o
  -4   4  21        6.02        9.42      8.02 o
 -21   5  21        5.00        2.81      6.22 o
 -19   5  21        2.28       -2.39      5.46 o
 -17   5  21        1.17       -0.79      5.45 o
 -15   5  21        0.32       -5.50      5.50 o
 -13   5  21       11.17       15.88      6.49 o
 -11   5  21       55.61       70.70      8.63 o
  -9   5  21       32.65       28.85      7.74 o
  -7   5  21        7.15       12.86      8.00 o
 -28   0  22        1.07        8.98     14.18 o
 -26   0  22       89.39      138.05     17.99 o
 -24   0  22        5.71       25.03     23.51 o
 -22   0  22        3.70       20.32     16.07 o
 -20   0  22        2.48       -4.20      9.23 o
 -18   0  22       70.07       42.14     11.87 o
 -16   0  22       71.25       70.21     12.95 o
 -14   0  22        0.01       -8.80      8.80 o
 -12   0  22        2.72       -2.61      8.14 o
 -10   0  22       13.82       14.00     11.34 o
  -8   0  22       24.67       26.85     15.48 o
  -6   0  22        1.16        9.14      9.40 o
  -4   0  22      106.09       88.67     19.32 o
  -2   0  22        3.19       -7.73     10.04 o
 -27   1  22        1.60       -0.52      8.68 o
 -25   1  22        7.57        7.66      8.37 o
 -23   1  22        9.76       12.00      8.17 o
 -21   1  22       11.13       -0.09      6.55 o
 -19   1  22        4.84        1.52      6.13 o
 -17   1  22        9.02        5.97      7.44 o
 -15   1  22        5.44        9.67      6.50 o
 -13   1  22        0.00       -5.87      5.87 o
 -11   1  22        2.26       -2.42      5.97 o
  -9   1  22       21.57       22.96      7.20 o
  -7   1  22        2.57        2.76      7.04 o
  -5   1  22       33.53       33.56      9.25 o
  -3   1  22        3.43        4.61      8.15 o
  -1   1  22        0.01        0.27      8.27 o
 -26   2  22        0.00       -4.25      8.92 o
 -24   2  22        0.01        6.79      9.83 o
 -22   2  22        0.05       -0.83      7.67 o
 -20   2  22        4.15        7.88      7.80 o
 -18   2  22        8.15        0.32      6.95 o
 -16   2  22        3.64       -6.86      6.86 o
 -14   2  22       30.18       34.32      9.00 o
 -12   2  22        0.85       -0.01      7.04 o
 -10   2  22       36.84       54.91     10.17 o
  -8   2  22       85.80       84.22     14.70 o
  -6   2  22        1.67       -7.01      7.01 o
  -4   2  22        0.35       -6.30      7.75 o
  -2   2  22        3.82       -9.25     18.26 o
 -25   3  22        6.38       13.74      8.21 o
 -23   3  22       11.36       14.42      7.91 o
 -21   3  22       10.76       21.70     10.15 o
 -19   3  22       13.08       17.52      8.06 o
 -17   3  22        1.12       -5.16      7.16 o
 -15   3  22       16.11       17.42      8.44 o
 -13   3  22       39.02       22.47      8.39 o
 -11   3  22        6.87       10.42      7.39 o
  -9   3  22       61.62       54.78     12.36 o
  -7   3  22       18.79       26.44     16.13 o
  -5   3  22        0.95       12.32     21.74 o
  -3   3  22        7.01       14.11      9.17 o
 -22   4  22        4.73       -6.14      6.26 o
 -20   4  22        4.93        6.58      6.42 o
 -18   4  22        0.53        1.90      5.95 o
 -16   4  22        2.19       -5.02      6.12 o
 -14   4  22       42.77       51.06      8.37 o
 -12   4  22        3.07        8.58      6.69 o
 -10   4  22       18.30       34.39      8.89 o
  -8   4  22        0.05        1.04      7.76 o
  -6   4  22        0.50        0.84      9.63 o
 -19   5  22        2.01        1.77     11.93 o
 -17   5  22        0.34       -5.67      5.67 o
 -15   5  22        0.07       -5.52      5.77 o
 -13   5  22        2.85       -1.46      6.31 o
 -11   5  22       45.30       71.13      9.15 o
 -25   1  23        0.09       -6.14     10.58 o
 -23   1  23        0.10        7.76      8.44 o
 -21   1  23       22.57       16.12      8.53 o
 -19   1  23        0.76        1.42      7.16 o
 -17   1  23        7.67        7.74      6.95 o
 -15   1  23        2.55        6.77      6.78 o
 -13   1  23       11.36       14.25      7.44 o
 -11   1  23       39.02       57.55     10.32 o
  -9   1  23        5.55        9.97      7.80 o
  -7   1  23       27.59       39.08     10.45 o
  -5   1  23       21.76       10.95      8.91 o
  -3   1  23       12.35       22.92     16.54 o
 -24   2  23        3.06        3.71     20.32 o
 -22   2  23        6.30       13.16     10.11 o
 -20   2  23        7.48       -1.28      7.87 o
 -18   2  23       12.29       -0.08      7.42 o
 -16   2  23        8.15       -1.29      7.44 o
 -14   2  23        9.71       16.19     11.06 o
 -12   2  23        1.56        4.11      7.89 o
 -10   2  23       51.88       62.20     10.87 o
  -8   2  23        0.11       10.24      8.30 o
  -6   2  23        3.96        2.90      9.52 o
  -4   2  23        0.68       25.88     17.96 o
 -23   3  23        1.02       14.54      8.35 o
 -21   3  23        6.20        8.12      9.22 o
 -19   3  23        0.01       -8.14      8.14 o
 -17   3  23        8.77        3.12      9.05 o
 -15   3  23        3.67        6.35     14.30 o
 -13   3  23       22.06       25.15     11.13 o
 -11   3  23        1.12        5.61      9.61 o
  -9   3  23       11.85       14.59     17.13 o
  -7   3  23        2.10        9.36     10.08 o
 -20   4  23        4.62       -4.37      7.03 o
 -18   4  23       13.53       17.21      7.45 o
 -16   4  23        5.47       -6.49      6.49 o
 -14   4  23       31.16       48.90      8.90 o
 -12   4  23       10.60       11.09     11.90 o
 -10   4  23        0.80       11.88      8.26 o
 -24   0  24        8.08       -3.93     14.12 o
 -22   0  24        0.27       14.73     11.27 o
 -20   0  24       14.39        6.72     10.34 o
 -18   0  24        0.09        2.16     10.04 o
 -16   0  24       44.47       40.15     21.21 o
 -14   0  24        0.27       -8.43      9.77 o
 -12   0  24       16.07        9.68     10.63 o
 -10   0  24       29.59       25.83     11.35 o
  -8   0  24        4.33       -5.43     10.52 o
  -6   0  24        6.48       11.85     11.72 o
 -23   1  24        1.60        3.24      8.32 o
 -21   1  24        2.36        8.07      8.50 o
 -19   1  24        0.44       -7.08      7.08 o
 -17   1  24        2.34       -0.23      8.10 o
 -15   1  24        0.07       -4.55      7.73 o
 -13   1  24        2.66       -3.46      7.68 o
 -11   1  24        4.83        4.10      8.14 o
  -9   1  24        0.23       -2.94      7.93 o
  -7   1  24        0.00        3.91      8.86 o
 -22   2  24       13.14        8.17     10.45 o
 -20   2  24        6.17        1.06      9.72 o
 -18   2  24        7.18       -5.28      9.09 o
 -16   2  24       13.12        6.17      7.91 o
 -14   2  24        8.74       11.54     11.99 o
 -12   2  24        2.81        6.53      8.61 o
 -10   2  24       43.74       42.35     12.55 o
  -8   2  24       13.60       11.79     18.26 o
 -21   3  24       19.11        4.73     13.94 o
 -19   3  24        1.52       -8.45      8.94 o
 -17   3  24        6.16       -1.87      8.85 o
 -15   3  24       15.47        6.86     10.08 o
 -13   3  24       60.21       69.67     13.87 o
 -11   3  24        0.59        9.11     10.04 o
 -21   1  25        1.12       12.09     10.04 o
 -19   1  25       16.82       11.35     11.89 o
 -17   1  25        2.25       -0.72     10.61 o
 -15   1  25        0.45       -2.97      8.41 o
 -13   1  25       24.24       39.51     10.41 o
 -11   1  25        7.70        5.51      8.33 o
 -18   2  25        0.14       11.20     10.14 o
 -16   2  25       38.09       33.00     12.18 o
 -14   2  25        0.91        4.06     12.29 o
 
